# Supplementary material for: Prediction of plant-derived xenomiRs from plant miRNA sequences using random forest and one-dimensional convolutional neural network models
Source: BMC Genomics. 2018 Nov 26;19:839. doi: 10.1186/s12864-018-5227-3 (PMC6258294; doi:10.1186/s12864-018-5227-3)
Supplement: Supplementary file 4 — Table S4. The RNA families mapped by xenomiRs. (XLSX 10 kb) [file 12864_2018_5227_MOESM4_ESM.xlsx]

## Sheet: Sheet1
miRNA family name	Num of XenomiR	Total number of miRNA	Percentage
mir156	17	85	0.2
mir166	15	66	0.227273
mir408	9	26	0.346154
mir167_1	8	45	0.177778
mir396	8	46	0.173913
mir482	8	76	0.105263
mir159	7	79	0.0886076
mir168	7	17	0.411765
mir158	4	7	0.571429
mir164	4	35	0.114286
mir444	4	6	0.666667
mir169_2	3	54	0.0555556
mir172	3	51	0.0588235
mir1314	2	2	1
mir1507	2	5	0.4
mir1508	2	3	0.666667
mir1509	2	10	0.2
mir1861	2	8	0.25
mir2118	2	25	0.08
mir395	2	66	0.030303
mir397	2	27	0.0740741
mir535	2	9	0.222222
mir9662	2	2	1
mir1312	1	1	1
mir1432	1	5	0.2
mir1510	1	10	0.1
mir160	1	37	0.027027
mir162_1	1	6	0.166667
mir171_1	1	66	0.0151515
mir173	1	3	0.333333
mir1862	1	3	0.333333
mir3522	1	3	0.333333
mir3701	1	2	0.5
mir3704	1	3	0.333333
mir390	1	17	0.0588235
mir394	1	12	0.0833333
mir398	1	30	0.0333333
mir403	1	8	0.125
mir414	1	2	0.5
mir528	1	3	0.333333
mir530	1	17	0.0588235
mir6149	1	1	1
mir827	1	4	0.25
mir827_2	1	1	1
mir827_3	1	4	0.25
mir947	1	2	0.5
mir950	1	4	0.25
mir951	1	2	0.5
mir9863	1	2	0.5
