# Supplementary material for: Prediction of plant-derived xenomiRs from plant miRNA sequences using random forest and one-dimensional convolutional neural network models
Source: BMC Genomics. 2018 Nov 26;19:839. doi: 10.1186/s12864-018-5227-3 (PMC6258294; doi:10.1186/s12864-018-5227-3)
Supplement: Supplementary file 6 — Table S6. All unlabeled 3695 plant miRNAs in miRBase. (XLSX 108 kb) [file 12864_2018_5227_MOESM6_ESM.xlsx]

## Sheet: S6 Table
ID	Sequence
aau-miR160	UGGCAUACAGGGAGCCAGGCA
aau-miR168	AUUCAGUUGAUGCAAGGCGGGAUC
aau-miR172	UGAGAAUCUUGAUGAUGCUGCAU
aau-miR2086	GACAUGAAUGCAGAACUGGAA
ahy-miR3508	UAGAGGGUCCCCAUGUUCUCA
ahy-miR3519	UCAAUCAAUGACAGCAUUUCA
ahy-miR160-3p	GCAUGAAGGGAGUCACGCAGG
ahy-miR3521	UGGUGAGUCGUAUACAUACUG
ahy-miR3510	UUAUACCAUCUUGCGAGACUGA
ahy-miR3515	AAUGUAGAAAAUGAACGGUAU
ahy-miR3520-3p	AAGGGAGACGUUUGAAUUAUC
ahy-miR167-3p	AGAUCAUGUGGCAGUUUCACC
ahy-miR3514-5p	AGGAUUCUGUAUUAACGGUGGA
ahy-miR3520-5p	AGGUGAUGGUGAAUAUCUUAUC
ahy-miR3516	GCUGGGUGAUAUUGACAGAAG
ahy-miR398	UGUGUUCUCAGGUCACCCCU
ahy-miR3509-3p	AUCUAACGACUCUCAGAUAUCA
ahy-miR3512	CGCAAAUGAUGACAAAUAGA
ahy-miR3511-5p	GCCAGGGCCAUGAAUGCAGA
ahy-miR3513-3p	UUGAUAAGAUAGAAAUUGUAU
ahy-miR408-5p	CUGGGAACAGGCAGAGCAUGA
ahy-miR3513-5p	UUAAUUUCUGAGUUUGUCAUC
ahy-miR3518	UGACCUUUGGGGAUAUUCGUG
ahy-miR3509-5p	AUACUUGAGAGCCGUUAGAUGA
ahy-miR3514-3p	UCACCGUUAAUACAGAAUCCUU
ahy-miR3511-3p	UGUUACUAUGGCAUCUGGUAA
ahy-miR3517	CUGACCACUGUGAUCCCGGAA
aly-miR156b-3p	GCUCACCUCUCUUUCUGUCAGU
aly-miR399d-5p	GGGCGAAUACUCCUAUGGCAGA
aly-miR856-3p	UGAUGUUAUUUGUGGUAUAAA
aly-miR156d-3p	GCUCACUCUCUUUCUGUCAUA
aly-miR156c-3p	GCUCACUGCUCUAUCUGUCAGA
aly-miR853-3p	CAACCGGAAAGGGGAGCAGCA
aly-miR402-5p	UUGGCCUAUUGAACCUCUGUUU
aly-miR400-3p	GACUUAUAAUAAUCUCAUGAA
aly-miR399e-5p	GGGCGAAUCCUCUAUUGGCAGG
aly-miR3440-3p	UGGAUUGGUCAAGAGAACCGCA
aly-miR852-3p	AAGAUAAGCGCCUUAGUUCUGA
aly-miR157a-3p	GCUCUCUAGCCUUCUGUCAUCA
aly-miR773b-5p	UAUCUUUGAACAAACAGUUGA
aly-miR156e-3p	GCUUACUCUCUCUCUGUCACC
aly-miR402-3p	ACAGAGUUCCGUAGACCACGG
aly-miR164b-3p	CAUGUGCCCAUCUUCACCAUC
aly-miR399b-5p	GGGCGCCUCUCCAUUGGCAGG
aly-miR851-5p	UGGUCUUUGUUUGCGACCCAUACG
aly-miR852-5p	AGAACAAAGGCGCUUAUCUUAU
aly-miR853-5p	CUGCUAUCCUUUUCCUGUUGCA
aly-miR869-5p	CACUUAUCUCAACCCUAGUGA
aly-miR774b-3p	CACCCAAAUCUUCCUCUCAGG
aly-miR851-3p	UGUGGGUGGCAAACAAAGACGACA
aly-miR861-3p	GAUGGAUAUAUCUUCAAGAAC
aly-miR3440-5p	UGGUUUCCCUGGCCAAUCCACU
aly-miR163-3p.1	UGAAGAGGACUUGGAACUCGAUC
aly-miR156a-3p	GCUCACUGCUCUUUCUGUCAGA
aly-miR773b-3p	AAUUGUUCAUUCAAGGAUAUU
aly-miR3433-5p	GGUCAUUUGAGAACUGUGAUG
aly-miR3433-3p	UCACAGUUCUUGAUUACCCAC
aly-miR164a-3p	CACGUACUCCCCUUCUCCAAC
aly-miR847-3p	UCACUCCUCUUCUUCAUGAUG
aly-miR156h-3p	GCUCUCUUUCCUUCUGCCACC
aly-miR395i	CUGAAGUGUUUGGAGGAACUC
aly-miR157b-3p	GCUCUCUAAGCUUCUGUCAUCA
aly-miR869-3p	CCUGGGUUUGAGAUAAUUGAC
aly-miR868-3p	CUUCUUAAGUGCUGAUAAUGU
aly-miR398c-3p	UGUGUUAACUCAGGUCACCCCUG
aly-miR398c-5p	GGGUCGACAUGAGAACAUAUG
aly-miR3441-5p.2	CGAAGAAAAUGAAGUCGUUUU
aly-miR3441-5p.1	UUCAAAGCAUCUUUGAAGGAA
aly-miR3441-3p.1	CCCUCAAUGAUGUUUUGAAGC
aly-miR3441-3p.2	AACGACUUCAUCUUCUUUGCU
aly-miR400-5p	UAUGAGAGUAUUAUAAGUCAC
aly-miR156g-3p	GCUUACUCUCUUCUUGUCUCC
aly-miR3443-5p	UUCUAAUCCCGCCAUGCACCG
aly-miR3443-3p	GUGCCUUGUGAGAUUAGAGUU
aly-miR163-3p.2	AAUCGUUGAGGCUGAAGUCGU
aly-miR167b-3p	GGUCAUGCUCUGACAGCCUCACU
aly-miR859-3p	UGAUUUUACAAUAGAUAGAUA
aly-miR847-5p	UCUUGAUGAAGAGGAAUGGAA
aly-miR848-3p	UGACAUGGGACUAACAGACUAA
aly-miR861-5p	GUUUGGAGAAAUAUGCAUCAU
aly-miR841	UACGACCCACUGGAAACUAAA
aly-miR868-5p	CUUUCUCGGCACUUGAGGAUGU
aly-miR156f-3p	GCUCACUCUCUAUCUGUCACC
aly-miR838-3p	UUUUCUUCUUCUUCUUGCACA
aly-miR166h-5p	UGAAUGAUGCCUGGCUCGAGA
aly-miR472-5p	AUGGUCGAAGUAGGCAAAAUC
aly-miR3436-3p	CAACAACGAUUUUUGGGUCGUU
aly-miR167a-3p	GAUCAUGUUCGCAGUUUCACC
aly-miR160a-3p	GCGUAUGAGGAGCCAUGCAUA
aly-miR3444a-5p	UUGGGAGCUCGAUGAGAUCGA
aly-miR161-5p.2	UCAAUGCAUUGAAAGUGACUA
aly-miR161-3p.1	CCGGUUUAGUCACUUUCAC
aly-miR858-3p	GGUCGAGCAGACAACGAAGAU
aly-miR860-5p	AUAUAGUCCAAUCUAUUGAAG
aly-miR837-3p	AAACGAACAAGAAACUGAUGA
aly-miR398b-5p	GGGUUGAUAUGAGGACACAUG
aly-miR860-3p	UCAAUAGAUUGGACUAUAUAU
aly-miR3448-5p	CCAGGAAAACAUCUUCAGACA
aly-miR829-3p	CAAAUCAAAUCUUCAAGGUAC
aly-miR4221	AAGAGUUCAAAAGUAGUGAAGA
aly-miR831-3p	UAAACUCCUCGUACUCUUCUUG
aly-miR3436-5p	CGAGCAAAAAUCAUUGUUGAU
aly-miR839-3p	GAACGCAUGAGAGGUUGGUGAA
aly-miR472-3p	UUUUUCCUACUCCGCCCAUACC
aly-miR771-5p	UGAGCCUCUGUGGCAGCCCUC
aly-miR774a-5p.1	CGAGACGAAGAUAUGGGUGAC
aly-miR3442-5p	ACCAUGUUUAGACUCUGAAUU
aly-miR3442-3p	UUCAGAGUCUAAACAUGGUGU
aly-miR774a-3p.1	UACCCAUAUCUCCAUCUCCAA
aly-miR163-5p.1	CGAGUUCCAGCCUCCUCAGA
aly-miR4244	UUGUUGAUUCCUUGGAGAUUG
aly-miR856-5p	UAAUUCCACCAAUAACUUCAGC
aly-miR4247	UGUAUCCUAAUAUUAGACCCC
aly-miR857-5p	AAACUUUCACCAUACAAAAUA
aly-miR161-3p.2	GUCACUUUCACUGCAUUAAUC
aly-miR837-5p	CAUUGUUUCUUGUUUUUUUCA
aly-miR4250	UCCAAAGGCACAAGAACAUCA
aly-miR859-5p	UCUCUCCGUUGUAAAAUCAAA
aly-miR848-5p	GGCAAUCCCAUGUCAAA
aly-miR828-5p	UCUUGCUUAAAUGAGUAUUCCA
aly-miR828-3p	AGAUGCUCAUUUGAGCAAGCAA
aly-miR831-5p	AGAAGAGGUACAAGGAGAUGAGA
aly-miR774b-5p	UGAGAUGAAGAUUUGGAUGAC
aly-miR834-5p	ACCACAGCUUCUGCUACGAAC
aly-miR839-5p	CACCAACCUCUCAUCGUUCCC
aly-miR838-5p	UGCAAGAAUGAGAAGCAAAGC
aly-miR842-5p	AUGAUGGAUCCGACCAUGAUG
aly-miR771-3p	GGGCUCCUCAGAUGUUCAUG
aly-miR845b-3p	UCGCUCUGAUACCAAAUGAUG
aly-miR774a-3p.2	UUAUUUGUUACCCAUAUCUCC
aly-miR4239	UCCGUUAUUUCCGCAUGCUCC
aly-miR4240	AUGGCUAGAGUGACUAGACCCG
aly-miR163-5p.2	GACUUUAGCAACAACGAUUUC
aly-miR4246	AAAUCCAAUUUUCAUUGCUUAA
aly-miR4248a	ACAUUUUAUUUUUGGCAAUCA
aly-miR172a-5p	GUGGCAUCAUCAAGAUUCACA
aly-miR398a-5p	GGAGUGUCAUGAGAACACAGA
aly-miR169b-3p	GGCAAGUUGUCCUUCGGCUACA
aly-miR1887	CACUUAGAUUGUUCUUAGUAUGAG
aly-miR4222	UUUCAUUCGAAAUUGUUACCGC
aly-miR833-5p	UGUUAGUCUGAACUCGGUCUAGU
aly-miR835-3p	UGAAGAAGAUACGCAAGAAAG
aly-miR159a-5p	GAGCUCCUUGAAGUUCAAACG
aly-miR845a-5p	UCGAUUGGUGUCAGAGCCACG
aly-miR845b-5p	UCAAUUGGUAUCAGAGCAACG
aly-miR774a-5p.2	AGAUAUGGGUGACUAAUACUU
aly-miR395c-3p	CUGAAGUGUUUGGGGGGACUU
aly-miR4241	CUUUGGGAUUUUCUUACAGCGA
aly-miR4243	UGAAAUUAUAGAUUUCGUACA
aly-miR167d-3p	AGGUCAUCCUGCAGCUUCAGU
aly-miR4249	UGAAUUUGAGAAGUUGAGGUA
aly-miR168b-3p	CCCGUCUUGUAUCAACUGAAU
aly-miR172b-5p	GCAGCACCAUCAAGAUUCACA
aly-miR3445-3p.2	CUUGAUAGUGAGAAAGACCCA
aly-miR829-5p	ACUUUGAAUCUUUGAUUUGAA
aly-miR3449-5p	UCUAGAUUGCUUUCGGUCUGU
aly-miR3449-3p	AGAUAGAAAGCAAUCUGGAUA
aly-miR4223	AUGGAAUUUGAUAAAUAAACAC
aly-miR4228	AAAGCCUUGAACGCUGUCGUU
aly-miR159b-5p	GAGCUCCUUGAAGUUCAAUGG
aly-miR159c-5p	GAGCUCCCUUCCUCCAAAACG
aly-miR845a-3p	CGGCUCUGAUACCAGUUGAUG
aly-miR4238	UUUUUGCAAAUUAAAACCCCAA
aly-miR399h-5p	GGGCAAGAUCUCUAUUGGCAGG
aly-miR399i-5p	GGGCAAAUACUCCAUUGGCAGA
aly-miR4242	AAAGUUAACUAUGGCAUUCCC
aly-miR822-3p	GAAACAACAUACGUUACAUCC
aly-miR397a-3p	CCGGCGUUGCGCUCAAUUAUG
aly-miR397b-3p	UCAGCGUUGCAUUCAAUUAUG
aly-miR158a-5p	CUUUGUCUACAAUUUUGGAAA
aly-miR4227	UCAUUUGUGCCAAUCAUUCUA
aly-miR2111b-3p	AUCCUCGGGAUACAGAUUACC
aly-miR4229	UUGGCAGGGAGGUCCUCCACAC
aly-miR3448-3p	UCUGAGGAUUUUUUUUGUGGUC
aly-miR169c-3p	GGCAAGUCAUCUCUGGCUAUG
aly-miR157c-3p	GCUCUCUAUACUUCUGUCACC
aly-miR4236	CAUUAAUUUGUUCCCCUCCUA
aly-miR4237	AAACGUAAACAUAUAUAAUCGA
aly-miR395b-3p	CUGAAGUGUUUGGGGGGACUC
aly-miR4230	UGUCUCGGAAAUUUGCACCCU
aly-miR4231	UAGACCUUUGUGUUGCCAUCG
aly-miR3444b	AUCUCAUCAAUCUCCCAAUAC
aly-miR823-5p	CUUGUAUGAUCACUAACCAU
aly-miR395h-5p	GUUCCCUUAAACGCUUCAUUG
aly-miR4225	GAAUCGAUGGUUAAACAACAC
aly-miR157d-3p	GCUCUCUAUGCUUCUGUCAUC
aly-miR4226	UACAAGAUGCAUUCGAGCAAUA
aly-miR781-3p	AGUAUCCAGAAAACUCUAAUU
aly-miR822-5p	AUGUAACGCAUGUUGUUUUCU
aly-miR4232	UCACAUUUAUUAGGAUGUGUGC
aly-miR823-3p	UAGGUUGGUGAUCAUAUAGGAU
aly-miR3445-3p.1	UUUGGAAGGUGAUUGUUUGCU
aly-miR4235	ACUGAAAACACUACAACCCCU
aly-miR395c-5p	GUUCCCUUUAACGCUUCAUUG
aly-miR393a-5p	UCCAAAGGGAUCGCAUUGAUCC
aly-miR4233	CACAUCAUCAACAUCAACUCC
aly-miR319a-5p	AGAGCUUCCUUGAGUCCAUUC
aly-miR319b-5p	AGAGCUUUCUUCGGUCCACUC
aly-miR395d-5p	GUUCUCCCGAACACUUCAUUG
aly-miR158b-5p	UUUGUCUACAAUUUUGGAAA
aly-miR395f-5p	GUUCCCUUAAACGCUUUAUUG
aly-miR3445-5p.1	CGAACCAUCACCUUCCAAACC
aly-miR3444a-3p	AAUCUCAUCAAUCUCCCAAUA
aly-miR3445-5p.2	GGUCUUUCUCCCUAUCAAGCG
aly-miR390b-3p	CGCUAUCCAUCCUGAGUUCCA
aly-miR395g-5p	GUUCCUCUGAGCACUUCAUUG
aly-miR393b-3p	AUCAUGCGAUCUCUUUGGAUU
aly-miR393a-3p	AUCAUGCUAUCUCUUUGGAUU
aly-miR394b-3p	AGGUGGACAUAUUGCCAACA
ama-miR396-3p	AAGCUCAAGAAAGCUGUGGGA
aqc-miR395b	CUGAAGGGUUUGGAGGAACUC
aqc-miR477a	CUCUCCCUCAAGGGCUUCUA
aqc-miR477g	CUCUCCCUCAAGUUCUUCUA
aqc-miR168	UGGCUUAGUGCAGCUCGGGGA
aqc-miR477f	CUCUCCUUCAAAGGCUUCUA
aqc-miR408	UGCUCUGCCUCAUCCUUGUCU
aqc-miR171f	UAAUUGAGCCGUGCCAAUAUC
aqc-miR167	UCAAGCUGCCAGCAUGAUCUA
aqc-miR535	UGACAACGAGAGAGAGCACGCG
aqc-miR171c	UAAUUGAACCGCACUAAUAUC
aqc-miR530	UGCAUUUGCACCUGCAUCUC
aqc-miR171e	UGAAUGAACCGAGCCAACAUC
aqc-miR529	AGAAGAGAGAGAGCACAACCC
aqc-miR477d	CUCUUCUUCAAAGGCUUCUA
aqc-miR160a	UGCCUGGCUCCCUGGAUGCCA
ata-miR167a-3p	GAUCGUGCUGUGACAGUUUCACC
ata-miR156d-3p	GCUCACUCCUCUUUCUGUCAGC
ata-miR393-3p	CAGUGCAAUCCCUUUGGAAUU
ata-miR169g-3p	GGCGAGUUGUUCUUGGCUACA
ata-miR167c-3p	GAUCAUGACUGACAGCCUCAUU
ata-miR396a-3p	GUUCAAGAAAGUCCUUGGAAA
ata-miR9772a-5p	UGAGAUGAGAUUACCCCAUAC
ata-miR9772a-3p	AGGGGGCAAUCUCACCUCAAC
ata-miR2275a-5p	UGAGUGUUCGAGGAAAGCAA
ata-miR2275a-3p	UUUGUUUUUCUCCAAUAUCUCA
ata-miR395e-5p	GUUCCUUACAAGCACUUCACG
ata-miR156a-3p	GCUCACCCUCUCUCUGUCAGC
ata-miR2275b-5p	AGAGUUGGAGGAAAACAAACA
ata-miR2275b-3p	CUUGUUUUCCUCCAAUAUCUCA
ata-miR166b-5p	GGGAAUGACGCCGGGUCCGAAA
ata-miR9672-5p	CUUAAUGACAGUCGUGGUGUC
ata-miR9672-3p	UACCACGACUGUCAUUAAGCA
ata-miR5168-5p	GGGUUGUUGUCUGGUUCAAGG
ata-miR5168-3p	UCGGACCAGGCUUCAAUCCCU
ata-miR172a-5p	GCGGCACCAUCAAGAUUCACA
ata-miR172a-3p	AGAAUCUUGAUGAUGCUGCGU
ata-miR169c-3p	GGCGGUCACCUUGGCUAGC
ata-miR5070-5p	UCUGACCCUUCUUAGUUCAAC
ata-miR5070-3p	UUGAACUAAGUAGGGUCGGAG
ata-miR171c-5p	CGGUAUUGGUGCGGUUCAAUC
ata-miR160b-3p	GCGUGCACGGAUCCAAGCAUA
ata-miR9863a-5p	UGUUAUGAUCUGCUUCUCAUC
ata-miR5062a-5p	UGAACCUUAGGGAAAAGCCGCAU
ata-miR5062a-3p	GUGGAUUUUUCACCAAGAUUCAAG
ata-miR408-5p	CAGGGAUGGAGCAGAGCAAGG
ata-miR408-3p	UGCACUGCCUCUUCCCUGCC
ata-miR171a-5p	UGGUAUUGUUUCGGCUCAUG
ata-miR171a-3p	UGAGCCGAACCAAUAUCACUC
ata-miR528-3p	CCUGUGCCUGCCUCUUCCAUU
ata-miR9674c-5p	UGAAUUUUUCCAUAGCAUCAG
ata-miR9674c-3p	GGUGCUAUGGAUAAAUUCAAC
ata-miR167f-5p	UGAAGCUGCCAGCAUGAUCUGC
ata-miR167f-3p	CAGAUCAUGCUGCAGCUUCAU
ata-miR399b-5p	CAGGGCGCUUCUCCUUUGGCA
ata-miR5062b-5p	GCGGAUUUUUCACCAAGAUUCAAG
ata-miR9674a-5p	AUAGCAUCAUCCAUCCUACCC
ata-miR9674a-3p	GUAAGAUGGCUGAUGCUAUGG
ata-miR169a-5p	UAGCCAAGGAUGAUUUGCCUGUG
ata-miR169a-3p	UGGGCAAGUCACCCUGGCUACC
ata-miR395c-5p	GUUCUCCUCAAAUCACUUCA
ata-miR164a-3p	CACGUGCGCUCCUUCUCCAGC
ata-miR1432-3p	UUGGUGUCACCUCGCCUGAAC
ata-miR9776-5p	AGCUUGGACGAGGAUGUGCAA
ata-miR9776-3p	GCACAUCCAUGUCCAAGCUCU
ata-miR164b-3p	CAUGUGCCUUUCUUCUCCACC
ata-miR2118b-3p	GGGAAUGGGAACAUGGAGGAA
ata-miR172c-5p	GUGGCAUCAUCAAGAUUCACACA
ata-miR9677-5p	UUCCACUCUACCAACAGCCACG
ata-miR9677-3p	UGGCCGUUGGUAGAGUAGGAGA
ata-miR2275c-5p	AGUGUUGGAUGGGACCAAAUC
ata-miR171d-5p	UGUUGGCUCGACUCACUCAGA
ata-miR398g-5p	GGGUCGAGCUGGGAACACAUG
ata-miR167d-3p	AGGUCAUGUGGCAGCUUCAUU
ata-miR394-3p	AGGUGGGCAUACUGCCAAUGG
ata-miR399a-5p	GGGCGCUUCUCCAUUGGCACGG
ata-miR164c-3p	CACGUGUUCUUCUCCUCCAUC
ata-miR319-5p	AGCUGCCGAUUCAUUCAUUCA
ata-miR319-3p	ACUGGAUGACGCGGGAGCUAA
ata-miR9783-5p	UUUGAAGCACUGACGCCUAUUUCU
ata-miR9783-3p	AUAAGCACCGGUGCUUAAGGA
ata-miR171b-5p	UGUUGGCAUGGCUCAAUCAAA
ata-miR169h-3p	GCAAGUUGUUCUUGGCUAGC
ata-miR5084-5p	AUCCUCUACAGUACUGUACGGUGC
ata-miR5084-3p	ACCAUACGGUACUGCAGAGGAUC
ata-miR9674b-5p	GGUGCUAUGGAUAGCUUCAAC
ata-miR9674b-3p	UGAAUUUGUCCAUAGCAUCAG
ata-miR5200-5p	AAGCCUUAGUGAAUAUCUACA
ata-miR5200-3p	UGUAGAUACUCCCUAAGGCUU
ata-miR5181-5p	UCCGAUCCAGAAUAAGUGUCG
ata-miR5181-3p	CACUUAUUUUGGACCGGAGGG
ata-miR169b-3p	UGGGCAAGUCAUCCUGGCUACCC
ata-miR172b-5p	GCAGCACCACCAAGAUUCACA
ata-miR395b-5p	GUUCCCUGCAAACACUUCACG
ata-miR395b-3p	AAGUGUUUGGGGGAACUC
ata-miR160a-3p	GCGUUGGCUCUACCGCGGAUG
ata-miR396d-3p	GUUCAAGAAAGCCCAUGGAAA
ata-miR395a-5p	GUUCCCUUCAAGCACUUCAGG
ata-miR395d-5p	AGUUCCCUUCAAGCACUUUACG
ata-miR169i-3p	GGCAGUCUCCUUGGCUAGC
ata-miR6201-5p	UGACCCUGAGGCACUCAUACCG
ata-miR6201-3p	GUACGAGUGUCUCAGGGCCAA
ata-miR398f-5p	GGGUCGAACUGAGAACACAUG
ata-miR169f-3p	GGCAAGUCCGUCCUUGGCUACA
ata-miR2118a-5p	UUCCUAAUGUCUCCCAUUCCUA
ata-miR396b-3p	GUUCAAGAAAGUCCUUGGAA
ath-miR157b-3p	GCUCUCUAGCCUUCUGUCAUC
ath-miR826b	UGGUUUUGGACACGUGAAAAU
ath-miR5013	UUUGUGACAUCUAGGUGCUUU
ath-miR774b-5p	UGAGAUGAAGAUAUGGGUGAU
ath-miR447a.2-3p	UAUGGAAGAAAUUGUAGUAUU
ath-miR156f-3p	GCUCACUCUCUAUCCGUCACC
ath-miR8184	UUUGGUCUGAUUACGAAUGUA
ath-miR5646	GUUCGAGGCACGUUGGGAGG
ath-miR774b-3p	CAUCCAUAUUUUCAUCUCGAA
ath-miR8182	UUGUGUUGCGUUUCUGUUGAUU
ath-miR413	AUAGUUUCUCUUGUUCUGCAC
ath-miR5630b	GCUAAGAGCGGUUCUGAUGGA
ath-miR8181	UGGGGGUGGGGGGGUGACAG
ath-miR415	AACAGAGCAGAAACAGAACAU
ath-miR869.1	AUUGGUUCAAUUCUGGUGUUG
ath-miR161.1	UGAAAGUGACUACAUCGGGGU
ath-miR5649b	AUUGAAUAUGUUGGUUACUAU
ath-miR774a	UUGGUUACCCAUAUGGCCAUC
ath-miR858b	UUCGUUGUCUGUUCGACCUUG
ath-miR833b	UGUUUGUUGACAUCGGUCUAG
ath-miR779.2	UGAUUGGAAAUUUCGUUGACU
ath-miR165a-5p	GGAAUGUUGUCUGGAUCGAGG
ath-miR1886.3	AAUUAAAGAUUUCAUCUUACU
ath-miR5664	AUAGUCAAUUUUAUCGGUCUG
ath-miR417	GAAGGUAGUGAAUUUGUUCGA
ath-miR775	UUCGAUGUCUAGCAGUGCCA
ath-miR829-3p.2	CAAAUUAAAGCUUCAAGGUAG
ath-miR426	UUUUGGAAAUUUGUCCUUACG
ath-miR5999	UCUUCACUAUUAGACGGACAA
ath-miR5666	AUGGGACAUCGAGCAUUUAAU
ath-miR822-5p	UGCGGGAAGCAUUUGCACAUG
ath-miR419	UUAUGAAUGCUGAGGAUGUUG
ath-miR5029	AAUGAGAGAGAACACUGCAAA
ath-miR418	UAAUGUGAUGAUGAACUGACC
ath-miR156d-3p	GCUCACUCUCUUUUUGUCAUAAC
ath-miR782	ACAAACACCUUGGAUGUUCUU
ath-miR869.2	UCUGGUGUUGAGAUAGUUGAC
ath-miR4227	UCACUGGUACCAAUCAUUCCA
ath-miR5650	UUGUUUUGGAUCUUAGAUACA
ath-miR829-3p.1	AGCUCUGAUACCAAAUGAUGGAAU
ath-miR1886.2	UGAGAUGAAAUCUUUGAUUGG
ath-miR4221	UUUUCCUCUGUUGAAUUCUUGC
ath-miR390b-3p	CGCUAUCCAUCCUGAGUUCC
ath-miR5660	CAGGUGGUUAGUGCAAUGGAA
ath-miR822-3p	UGUGCAAAUGCUUUCUACAGG
ath-miR164c-3p	CACGUGUUCUACUACUCCAAC
ath-miR5661	AGAGGUACAUCAUGUAGUCUG
ath-miR1886.1	UGAGAGAAGUGAGAUGAAAUC
ath-miR397b	UCAUUGAGUGCAUCGUUGAUG
ath-miR167c-3p	UAGGUCAUGCUGGUAGUUUCACC
ath-miR4243	UUGAAAUUGUAGAUUUCGUAC
ath-miR5020c	UGGCAUGGAAGAAGGUGAGAC
ath-miR779.1	UUCUGCUAUGUUGCUGCUCAU
ath-miR420	UAAACUAAUCACGGAAAUGCA
ath-miR836	UCCUGUGUUUCCUUUGAUGCGUGG
ath-miR5636	CGUAGUUGCAGAGCUUGACGG
ath-miR780.2	UUCUUCGUGAAUAUCUGGCAU
ath-miR780.1	UCUAGCAGCUGUUGAGCAGGU
ath-miR5631	UGGCAGGAAAGACAUAAUUUU
ath-miR2938	GAUCUUUUGAGAGGGUUCCAG
ath-miR5632-5p	UUGAUUCUCUUAUCCAACUGU
ath-miR5632-3p	UUGGAUUUAUAGUUGGAUAAG
ath-miR2936	CUUGAGAGAGAGAACACAGACG
atr-miR8557	CCAAAUAGUUGGGAAAAGGCU
atr-miR8553b	UGUAUUUUGGACCACCUGAUGAAG
atr-miR390.1	UAAAGCUCAGGAGGGAUAGCG
atr-miR396d	CUCCACGGCUUUCUUGAACUU
atr-miR396a	UCCACAGGCUUUCUUGAACAU
atr-miR8551	AUGUUCUAGGUUAGCUCUUGGAUG
atr-miR8552a	CGAAAUGAGGUCGUGACCGUCAGA
atr-miR8553a	AUCGGGUGGUUCAGAAUUCAUAUC
atr-miR8554	UGCGAUGACUUUGGAUCUUGAGGA
atr-miR8555	AGUUAACUAGGCAUCUAUAGGAUG
atr-miR8556	UAAAAGACAGGAAUUGUAACU
atr-miR8558b	UUUCCGAUCCCGCCCAUGCCGU
atr-miR8615	CUUGUAGGUAUGAUUCCACGCA
atr-miR2950	UUCCAUCUCUUGCACACUGGA
atr-miR8558a	UUUCCGAAUCCGCCUAUACCUG
atr-miR8559	UGACACUGUAGUAGUCAACCCGUG
atr-miR8617	UCAUUUUAGUUGGAUGGUGUAGAU
atr-miR8560	UCCACUUUAAACACUCAGCCU
atr-miR8561.1	UGACAUUGUUGUCGGCUCACUACU
atr-miR8561.2	AAUGUCACACAUUAAUUAUGGCCU
atr-miR8562a	UCGGAAUGAUCUGAAAUUUGGAGC
atr-miR8562c	UCAGAAUGAUCUGAAAUUUGGAGC
atr-miR8563	CUCCAUACUCUAAGCUGUUAGAAU
atr-miR8564	AGCUGUUGGGCUCAUAUGUUCAUA
atr-miR8565g	CAUGUGUGUAGGAUUCCAAAUGAU
atr-miR8566	AUUAGAGCUGGGUGGAUGAAGUGG
atr-miR8567	ACAAGAUGCACUAAUUUUAGGACU
atr-miR8568	UGGCUUACUGUGAUCGUUGUCC
atr-miR8569	ACUGGCAAUCUGGUCGGUCGGACC
atr-miR8565a	UUGGCACAGAUCUCUAGAAAAGUU
atr-miR8565b	UUUGGCACAGAUCUCUAGAAAAGU
atr-miR8570	AGUUGGGAGUGCGUCAUUGACUAG
atr-miR8571	UUCAAUCGUCAAGUAUCCAUGCCU
atr-miR8552b	UACCGGACAUCUGUGAUCGUCAGA
atr-miR8572	UGACCCGGUCGUUGGAAUCCUCUC
atr-miR8573	CCGGUCUGGCACAAUGUGUGC
atr-miR8574	ACAUCUUAUGAGUAAGAGUGAUUG
atr-miR8575	AGAUGUGUCGUGUCUGAAAGGUCA
atr-miR8576	AGCCAUCAUACUGGAUUUGUCGUA
atr-miR397a	UCCUUGAGUGCAGCGUUGAUG
atr-miR397b	UCAUUGAGUGCAGCGUUGGUG
atr-miR398	UGUGUUCCCAGGUCGCCCCUG
atr-miR477	AGAGGCCUUAGGGGAGAGUGG
atr-miR828	UGAUACUCAUUUCAGCAAGCAA
atr-miR169a	UAGCCAAGGAUGACUUGCCU
atr-miR169b	AGCAAGUCGCCUUGGCUAACC
atr-miR172	GGAAUCUUGAUGAUGCUGCA
atr-miR8599	CCAAAAUGGCUUGAGUUCUAACCU
atr-miR8600	AUCUCAUGUAGAUGACGUCACACC
atr-miR8601	UGCGAUUAGGUGUUGGAGUUU
atr-miR8602	UCAGGAGAGAUGAUGCCGGCC
atr-miR8603	UGAGCUUGUGGUUCGACAUGU
atr-miR8604	CAUGAAGGACACUUAGUGCAAGAG
atr-miR8605	CACAUUAAUCUCGACCAUUGGAUG
atr-miR8606	UCACCGAUCCGUUUUUUUAAACCU
atr-miR8607	UUUGUAAUUCUAGAUCUCAGGCUC
atr-miR2111	UAAUCUGUAUCUUGAGGUUUGG
atr-miR8608	UUUUCUACAGAUCAGAUUGACUUG
atr-miR8609	ACUAAGAUCCGUGUAGCUAAUCUC
atr-miR8577	AAAAGGCUCAGAUGAUGAUGAUGA
atr-miR8578.1	UUUAUGAGUGAUCUUUGCAAU
atr-miR8578.2	UAUGAGUGAUCUUUGCAAUAG
atr-miR8579	GUGAUGUAGCCCCGUUUAAGAAGG
atr-miR8580	UGUCUAAAUAGAAUGGAUGGUGUA
atr-miR8581	UGAGAGAAUUUUGGUAUGACGACU
atr-miR8552c	GGCCGUGAUCGUCAAAUUGGCUCA
atr-miR8582	UAGGAGUCAUGACGUAGCUUG
atr-miR8583	GCACCACUUGUGACUUAGCUACUG
atr-miR8584	UGAACCCUGGUCGUCGCGCUGUG
atr-miR8552d	UCCGUGAUCGUUAGAUCGGCCCAG
atr-miR8585	UCACAGGAGAGAUGAUACUGGU
atr-miR8586	UUUUCUCUUAACAACAGAGGA
atr-miR8616	UCAUCGAUUAUAAAAUUUGUAGCU
atr-miR8587	UCCAACUUUUGAACUGCCCAAAAU
atr-miR8588	CCGAGCUCCCAGGGUUAAUGG
atr-miR8589	AGGACCACGAUUUUUCGGCCACGG
atr-miR8590	AUUCCGAUUUGUAGAAAAAAAAAU
atr-miR8591	AAGGAUGUAAGCUCGAGGCCGAGC
atr-miR8592	AUCUAAUGAACUCAUCCCGUCAGU
atr-miR8593	UCUUAGCUUGUCCUAAAAGGCAUG
atr-miR8565h	AUUAAAUUUGGCAUAGAUCUUUAG
atr-miR8594.1	UUAUCAACAGUAUCAAUGGAUAUG
atr-miR8594.2	AAUGGAUAUGUUAAGCAAAUAAAU
atr-miR8595	CCCUAGUUGAAGGUCUUGGCC
atr-miR8596	AAAUGGAUUUCAAGCUCUAAAAAU
atr-miR8597	UUAGUGGUACACAACUUUGUAACC
atr-miR8598	UUUAGUCAGCACGAUCGGUGGUGC
atr-miR8610.2	UUCUGACCAAAUUGAAGGAGG
atr-miR8611	UAAGGGCGCUCCGACAACGUG
atr-miR8612	UGACCACGCGAUGAAAUUUGGACA
atr-miR8613	CAUCAAAUUGGAUGACUUGGGAUG
atr-miR8614	CAAUAGCUAAAGUGAUUGUGACC
atr-miR8610.1	ACCUUCUUCGGUUUGUUCAGAAAA
bcy-miR529	GAAGAAGAGAGAUGGUAGAG
bcy-miR156	UUUGACAGAAGAUAGAGAGCAC
bdi-miR5056	AGGAAGAACCGGUAAUAAGCA
bdi-miR7714-3p	CUAAUAUGUAUCGAAGGGAGUAGC
bdi-miR7761-5p	CAGUGCCGUCUCUUCCUCAAGUUC
bdi-miR7717a-5p	UCAUUGAGAUUCGUGUAAAUUAA
bdi-miR2275b	UUCAGUUUCUUCUAAUAUCUCA
bdi-miR7762-3p	CUCGGAAUUUGGUCAUCAACUGGC
bdi-miR7711-3p.1	AGAUUGUUAAAGAGGCCAAGUAUU
bdi-miR7760-3p	GGCUUUGCUCGGAGUGCUGUGGC
bdi-miR7713-3p	UUGAGACUGGCAGCAUUAGCAAGC
bdi-miR167d-3p	AGAUCAUGUUGCAGCUUCAC
bdi-miR7712-3p	UUAUUGUGGUAACUUUAAGAUGGC
bdi-miR7716-3p	UUCGUUCUUCUCCAGUAAUUGACC
bdi-miR5171b	ACUUAAUAUGGGACGGAAGAA
bdi-miR2275a	UUUGGUUUCCUCCAAUGUCUCA
bdi-miR7715-5p	UCAAAGAUGGGAUUUCUGAAC
bdi-miR7761-3p	UCUUGAUCAAGAGACGGCUCUGGC
bdi-miR169k-3p	GGGCAAGUCAGCCUGGCUACC
bdi-miR169k-5p	UAGCCAAGGAUGAUUUGCCUGU
bdi-miR7716-5p	UCAGUUGCUAGAGAAGAACGAAAC
bdi-miR7714-5p	UAUUUUCUCGGAUCAAUAUUACUU
bdi-miR5055	UCUCGCUGCUGAGCUCGGCGU
bdi-miR7709-5p	UAAAGUAUGACUAGGCACACG
bdi-miR7717a-3p	GAUGGAUACGAUUGUCGACUGAGA
bdi-miR7762-5p	CAGUUGAUGACCAAGUUCUCGAGA
bdi-miR5174f	CCUCCGUUUCAUAAAGGUUGG
bdi-miR5281b	UCUUAUAAAUAGGAACGGAGG
bdi-miR7759-3p	GGCUUAUGCCGACGUGGCUAC
bdi-miR7719-3p	UAGAAGCAUAUAUGGCGAAGA
bdi-miR7711-3p.3	UAUGAGUCGAUUUCUCUUAUGGCU
bdi-miR7711-3p.4	UAUCCUAGCCAUAAAAUUCAGUAU
bdi-miR5174e-5p.2	UACUCCCUCUGUUCCAUAAAG
bdi-miR7708a-3p	UGUAAUGGUACUGAACAAAGACGC
bdi-miR5181e	CGACACUUACUGUGGCUCGGA
bdi-miR7757-3p.2	AGAUAACUUGAUAUGUAAGUG
bdi-miR5169b	UUUGACCAAGUUUGUAGAACA
bdi-miR7711-5p.2	AUGAUAGAAUUUCUAAAUUAGAAG
bdi-miR7711-5p.4	UCUGAAUUUUAUGACCAAGAUAAC
bdi-miR397b-3p	CUUCGACCCUGCACCCAAUCA
bdi-miR7740-3p	GAGACAGAGGUUGUUCGGAUG
bdi-miR7726b-5p	UUUGAUGACAUGACGUACGGCGGC
bdi-miR7715-3p	UAAGAAAACCCACCUUUGAUG
bdi-miR7757-3p.1	GGUAGUUGAAUGUUUUGUUUA
bdi-miR7758-5p	CACUACCGUUAGUUGACCGUUAAG
bdi-miR7718-3p	AUCGCCUUAGACGAAUAAAUGAGG
bdi-miR7719-5p	UCCGCCAUACAUGUUUCUAUC
bdi-miR7760-5p	CAGCGGACAGAAUGGAGCAAGCAG
bdi-miR7740-5p	UUUGAACAACCUCGGUCUCAU
bdi-miR7739-3p	UUGAGUCUGAGAAGUAUUUCUG
bdi-miR5174e-5p.1	CCUCUGUUCCAUAAAGAUUGG
bdi-miR7709-3p	UGUGCCUAGUCGUACUUUGAU
bdi-miR5058	AACAGUUGAGGGAUGAAAAACA
bdi-miR7758-3p	UAGCGGUCAACUAACUGUAGUGGC
bdi-miR7759-5p	CAGCCACGUCGGCAUAAGCGAG
bdi-miR166a-5p	GAAUGACGCCGGGUCUGAAAG
bdi-miR7711-5p.3	CCAUAAGUGAAAUCAACUCAUUCU
bdi-miR7744-5p	AGGAUGGCAAGAUUUAUCGAUGGG
bdi-miR7744-3p	CAUCGACAACUUUUGCCAUCCUUA
bdi-miR5049-5p	UCCUUCCGACCCAUAUUACUUGU
bdi-miR7708a-5p	GUUUUUCCUCAGUACCGUUACAAU
bdi-miR7712-5p	UAGAGCUCUGAAGUUACCACCCAC
bdi-miR7741-5p.2	UCUUGAAGUUUCGCAUGCAGU
bdi-miR7710-5p	UACUACAGAUCGUGAUGUCAACUU
bdi-miR7718-5p	UCAUUUAUUCGUCCAUGGCGAUGG
bdi-miR172d	AGAAUCCUGAUGAUGCUGCAG
bdi-miR7743-5p	AGCAUCUACUGAUAGUUUGACUGC
bdi-miR156h-3p	GCUCACUGCUCUUCCUGUCAUC
bdi-miR156b-3p	GCUCACUUCUCUCUCUGUCACC
bdi-miR7707-3p	UUUGAUCGAUGUAUGGCUGAACGG
bdi-miR9489	UCAGCUCCACGGACUUGGUGA
bdi-miR7723b-3p	AUGAAGGUAGUAGUUUCAAAAUGG
bdi-miR7726b-3p	UGCGAUACGUCACUUCACCGAAAU
bdi-miR444a	UUGCUGCCUCAAGCUUGCUGC
bdi-miR7763-5p	AAUCUUGAUGUGCGGGGAUAG
bdi-miR1122	UAGAUACAUCCGUAUUUGGA
bdi-miR159a-3p	CUUGGAUUGAAGGGAGCUCU
bdi-miR166g-3p	UGUGGUGAUCUCGGACCAGGC
bdi-miR408-5p	CAGGGAUGGAGCAGAGCAUGG
bdi-miR9486b	UAAGUGAUUAGAGGUUCCAGU
bdi-miR5057	AAAUUUCAAAUCAUUUUGACA
bdi-miR7764-5p	CAUAACCUAGAUCUGUAUCA
bdi-miR1139	GAGUAACAUACACUAGUAACA
bdi-miR2118a	UUUCCGAUGCCUCCCAUUCCUA
bdi-miR164a-3p	CAUGUGCCCUUCUUCUCCACC
bdi-miR397b-5p	AUUGAGUGCAGCGUUGAUGAA
bdi-miR7713-5p	UAGGAAUUGAUGGAACAGCUCACA
bdi-miR7756-3p	UGGAGAUGUUGGCAUUGAAUUGGC
bdi-miR7710-3p	AUUGAUGUCACAAACUAUAGUAGC
bdi-miR7742-5p	UCAUUCGCUCAUUCACACAGU
bdi-miR7764-3p	AAAUAGAUCUUGGCGUUAUGGG
bdi-miR7708b-5p	CAUUACAAUUCUUGGGACAUUUGC
bdi-miR7707-5p	GUUCAGCCAUACAUCGAUCGAAGC
bdi-miR7743-3p	UUUGAACUUUUGUAUUGGAUCUUU
bdi-miR7725a-3p	UGCAAACAAUGUGAUUUCGUCAAG
bdi-miR7725b-5p.1	ACUAGGGAGAUGGUUUUCGCU
bdi-miR7756-5p	CAAUGCAAUGCCAAGUCUUUCGA
bdi-miR156d-3p	GCUCACUGCUCUGUCUGUCACC
bdi-miR7763-3p	AUUCCCGUACGUCAAGAUUGC
bdi-miR5059	CGGCCUGGGCAGCACCACCA
bdi-miR7742-3p	UGUGUGUUCGAGUGAAUGAGU
bdi-miR5185m-3p	UUUGAAAAUUGAACUAGAAGC
bdi-miR9487	CCUUGUUCGAUUGCAAGAUGA
bdi-miR159b-5p.3	AGCUGCUUGUUCAUGGUUCCC
bdi-miR5049-3p	CAAGUAAUAUGGAUCGGAGGAAGU
bdi-miR166h-5p	GGUUUGUUGUCUGGCUCGGGG
bdi-miR437	GAACUUAGAGAAGUUUGACUU
bdi-miR7720-5p	UCGAAAUUGAUCGUGCGGAGAAGC
bdi-miR7720-3p	UUUUACACAUGAUUUGGGUUGGAC
bdi-miR5200a-5p	GCCUUAGGGAAUAUCUACACU
bdi-miR5167a-3p	CCAAUGACACCCAUAGUGGAA
bdi-miR9486a	AUGCUUUCAAGGGAUUAGAGGUUC
bdi-miR7736-5p	UUUACUAUCUGGGAUGUCACA
bdi-miR7738-3p	GUGCUUGACAGACGACUCUGG
bdi-miR7739-5p	AGAUGCGUCGAAGCGGACUGGAUC
bdi-miR9480a	UAUGUGAGGGUGGUAACUGAA
bdi-miR9481a	UCAGUCGGAUUUCUCACCUUCGAA
bdi-miR7741-5p.1	UUUUAAUUGUGGAAGCUCUUG
bdi-miR7741-3p.2	UGCAUGUGGAACUUCCAGAUC
bdi-miR7711-5p.1	UACUUAGCCUCUUUGACAAUCUUG
bdi-miR5174c-3p	CAAUUUUGCGUGGAACUGAGGGAG
bdi-miR5174d-5p	UCCCUCCGUUUCAUAAAGAUUGGC
bdi-miR5174d-3p	CAAUCUUUAUGGAACGGAGAGAGU
bdi-miR7725b-3p.2	CAAAUAAGAGGAGACGAGACAUAG
bdi-miR5174e-3p.1	CAACCUUUAUGGAACGGAGGG
bdi-miR5174e-3p.2	UUUAUGGAACGGAGGGAGUAG
bdi-miR156f-3p	GCUCACUGCUCUAUCUGUCAGC
bdi-miR845	UGCUCUGAUACCAAUUGUUGG
bdi-miR395c-5p	GUUCCCUGCAAGCACUUCAUG
bdi-miR7730-5p	AGAACAGCCACGGUUGAAAGUUAU
bdi-miR7708b-3p	AAAUGGCCCGAGAAUUGUAAUGGU
bdi-miR399a	UGCCAAAGGAGAAUUACCCUG
bdi-miR5164	CGCAACUUUGUCUAGAUACGC
bdi-miR166i-5p	GGCAUGUCGUGUGGCCCGAGA
bdi-miR7768a-5p	CCCGGUCGAGGACGGCCCCGC
bdi-miR5167a-5p	CCACUUUGGGUGUCAUUGGUA
bdi-miR7728-5p	UGCUCGGAUUGAGUGUAUUUU
bdi-miR169c-3p	GGCAGGUUGUCCUUGGCUAC
bdi-miR166g-5p	UCUGGUUCAAGGUCUCCACAU
bdi-miR5070	AACUAAGUAGGGUCAGAGGGU
bdi-miR7755-5p	AUUCCACACUGUAAAUUGAAU
bdi-miR7755-3p	UCAAUUUACGGUGUAGAAUUG
bdi-miR7723b-5p	AUUUUGAUACUACUACCUUCAUCA
bdi-miR7757-5p.1	CACAAAACCUUCAGCUACCCA
bdi-miR7757-5p.2	CUUCCAUAUCAAAUCAUCUCU
bdi-miR159a-5p	AGCUCCCUUCGAUCCAAUC
bdi-miR9485	UUAUGACGUGUAGGAGUUGCA
bdi-miR5174c-5p	UCCCUCCGUUCUAUGAAGAUUGGC
bdi-miR7776-5p.1	CUUGCCCUCUGAUAUCUUGG
bdi-miR7776-5p.2	ACAUUCAACUCAUUAUUAAUG
bdi-miR7776-3p.2	UUGAUAAUGGGUUGAAUGCGC
bdi-miR7776-3p.1	AAAGAUAUCAGAGGGCAACG
bdi-miR7725b-3p.1	UGAAAACCAUAUUCCUAGCUC
bdi-miR7726a-5p	UGAUGAUGGUACGGACGUCGCGGU
bdi-miR169h-3p	GGCAGUCACCUUGGCUAGC
bdi-miR7727-5p	UGAUUAGUUUCAGUUGGUCUGGGC
bdi-miR7727-3p	CCAAGUCGAUUGGAACUAAUGAGC
bdi-miR7728-3p	AAAUACACUCAAUUCAAGCAG
bdi-miR7729a-5p	UGUUUUCAUAGGCCAUGUAGAGC
bdi-miR7729a-3p	AGCAAUGGUGGUGGUUUGGAGGAG
bdi-miR827-5p	UUUUGUUGGUUGUCAUCUAACC
bdi-miR7765-5p	CAUUUUAGUCCAACAAGUUGCAA
bdi-miR7765-3p	UUACAAGAAGUUGGACUAAAAUGC
bdi-miR5165-3p	CCUACCUUGAGCCAAAGAUAU
bdi-miR7736-3p	UGACAUAUCUGAUGGUAAAGG
bdi-miR1135	UUUCGACAAGUAAUUCCGACCGGA
bdi-miR5185l-3p	UUUGGAGAUUGACUUAGAAGC
bdi-miR7721-5p	ACGGGAUUUUAUAACGGACUUUGG
bdi-miR7770-3p	UCUAGACGGGCCUUCAAAGAG
bdi-miR7771-5p	CCUUGACUCCUAUAGUACACAUUC
bdi-miR7771-3p	AUGUGUACUAUAGAAGUCAAGGGU
bdi-miR7773-3p	UUUUUCCUUCGGCUGACACGU
bdi-miR9483b	UUGAACUGUUUCCUCUGAAGUUCC
bdi-miR7741-3p.1	AGAUCUUCCAUGAGUAAAAAU
bdi-miR395h-5p	GUUCCCUGCAAGCACUUCACG
bdi-miR7724b-5p	UGAACAUGUACAUGCUGGCCAACC
bdi-miR5176-5p	UAUGCCAUGUCGUCACAUAUC
bdi-miR5176-3p	UGUGAUGAUGUGGCAUAGAAU
bdi-miR5175b	CCUCUGUUCCUAAAUUCUUGU
bdi-miR9488	UGAGGGCUAGGCUUUUAUGUAA
bdi-miR7777-5p.1	CUUUGGUUGGGUAGAACUACC
bdi-miR7777-5p.2	UCUGACAAACACCAUCGCAAC
bdi-miR1878-3p	AUUUGUAGUGUUCAGAUUGAGUUU
bdi-miR7748a-5p	AUCCAACAACAAGGGACGUGUUAG
bdi-miR7779-5p	GAGGUCAUUGUCAGACAUGGGAAG
bdi-miR7779-3p	UUCUCGAUCUGUAGACCGAUCUAG
bdi-miR7750-5p	AUCUGAAUCAUUGCCGACCAUGCA
bdi-miR159b-3p.3	UUUGCAUGACCGAGGAGCCGC
bdi-miR159b-3p.2	AUCCACCCCUUGCCGACCGCUG
bdi-miR5181b	UCCGAUCCAUAAUAAGUGUCG
bdi-miR5165-5p	AUCUUGGGCUCUAGGUAGGUU
bdi-miR7767-3p	AGGAGCAAGCAGCUUGAAGGU
bdi-miR7754-3p	UUCUCUCGGCUAAGGAACUGC
bdi-miR7735-5p	UUGUUUUCCUUCUGCACUCCCGGC
bdi-miR7768b-3p	CGGCGCCGUCCUCGACCGGGAG
bdi-miR7735-3p	CCGGUCGGAGCCAAGAGACGCGGC
bdi-miR7787-5p	GUGCUCGUCCACAAGAGAAGCAGG
bdi-miR7737-5p	UUUCGGUCAAUGUAUUUCAAGCAG
bdi-miR7738-5p	AGAGUCGUUUGUCAAGCUCGG
bdi-miR395o-5p	AUUCCCUACAAGCACUUCACA
bdi-miR395p-3p	UGAAGUGUUUGGAGGAACUC
bdi-miR5163b-5p	CACCCAACUGAAAUAUUUAAA
bdi-miR531	GAUGCUCGCCGGAGCAGCGUGCUG
bdi-miR5167b-5p	UCUAGUUAAGGUAAUUUAACU
bdi-miR5167b-3p	UGUGAAUUGCCUUAACGAGAGC
bdi-miR9484	UAGUGCAGGGAGAAGUCGGUC
bdi-miR7775-3p	CUAGUGCUUAGACAAAACCCGGUU
bdi-miR5175a	AAGAAUUUAGGAACGGAGGGA
bdi-miR7724b-3p	UUGGCCCACAUUGACAUGUUCACC
bdi-miR7725a-5p	UGACGAGAUCACAUCGUUUGCACA
bdi-miR7745-5p	AGUAAGGCUUUAGUAACAAGAGAU
bdi-miR7746-5p	AUAGACUAAGAGUUCCAACAGAAG
bdi-miR7777-3p.2	UGAGAUGGUGUCUGUUGAAGG
bdi-miR7726a-3p	UGCGAAUCUGUCACCGUUGUCCCC
bdi-miR7777-3p.1	UUGUUCCACCCAACAGAAGAU
bdi-miR7778-5p	GAGCAUCGUGUCGGCGUGCGCGGC
bdi-miR7748a-3p	AAUAUGUUUUCUAUUGUUGGACGG
bdi-miR7749-5p	AUCGUCGAGGGCGGAGAUUGCGGC
bdi-miR7780-5p	GAUAAUUUAGUGGCCUUCCUACUU
bdi-miR7780-3p	GUAGGGACCUUGCUGAAGACGUUU
bdi-miR5200b-5p	GCCUUAGAGAGUAUCUACACU
bdi-miR7766-5p	CCAACUGGGCCAGUCGGCCUGGGC
bdi-miR7766-3p	CGAGGCUGACUGGGACUAAGCGGC
bdi-miR7767-5p	CCCCAAGCUGAGAGCUCUCCC
bdi-miR7732-3p	GAUCGAGAUCGUGGAGGAACC
bdi-miR7733-3p	CCUGCGUUGGCGAAGGCGAGAAGC
bdi-miR7717c-3p	UUAGUUGACUGAGAAAUAGACGGU
bdi-miR5185l-5p	UUCUAAGUCAAUCUCUAAAUC
bdi-miR7717c-5p	UUGCUAUUUCUUGGGCGACUGAGA
bdi-miR7754-5p	AUGUUCUCUCGGCUGAGGAAC
bdi-miR171f	UGAGCCGAACCAAUAUCACCC
bdi-miR5185m-5p	UUCUAGUUCAUUUUUCGAAUC
bdi-miR395g-5p	GUUUCCUGCAAACACUUCACG
bdi-miR7774-5p	ACUAUGGUCUGUGAGGAUGGCAAC
bdi-miR7774-3p	GAGCGAACGUUAAAUUCCGUGGGG
bdi-miR7775-5p	ACCGGUUUAUUCUGAAGCACCAGU
bdi-miR5201-5p	UGAUCAUUUGCCCCGUCUUGU
bdi-miR7782-5p	GCGGCAUGGUAUUAGAGCAAGUUG
bdi-miR395j-5p	GUUUCCCGCAAGCACUUCACG
bdi-miR7725b-5p.2	AUGCUCCACCUCAUAUUUGAC
bdi-miR7746-3p	UUCUAUUGGAACUCUUAAUCUAUG
bdi-miR5185c-3p	UUUGAGAAUUGAACUAGAAGC
bdi-miR7778-3p	CUGCGCCGCGACUUUCGGACGAG
bdi-miR395n-5p	GUUCCCUGCAAGCACUUCACC
bdi-miR7749-3p	UGGAAUGGGCGCUCUCAGGGAAGC
bdi-miR5064	CGAAUUUGUCCAUAGCAUCAG
bdi-miR162	UCGAUAAACCUCUGCAUCCGG
bdi-miR159b-5p.2	AAGGUCUGUCAGAAGGGUGAUAC
bdi-miR7733-5p	UUCUCGCCAUUGCCAAACCAGGGC
bdi-miR7732-5p	UUCCUCCAAGAUCUCGGAGACUC
bdi-miR7784b-5p	GUACAUGAACUUAUAAGACGAGUA
bdi-miR1127	AACUACUCCCUCCGUCCGAUA
bdi-miR7748b-3p	UUGGUCAAAGAAAAUCUAAUACGC
bdi-miR7769-5p	CCGUCAGUGCCAACAUGCCAG
bdi-miR7769-3p	UGUCAUGUUGGCACUGAUGGG
bdi-miR5174a	CUCCGUUCCAUAAAGAUUGGC
bdi-miR7781-3p	CAUGUCUGUAGUCAGAAAAAUCAA
bdi-miR164f	UGGAGAAGAAGGGCACAUGCA
bdi-miR395e-5p	GUUCUCCUCAAAUCACUUCAGU
bdi-miR395f-5p	GUUCCCUUCAAACACUUUACG
bdi-miR5173-5p	UCUCGUAUAUGCGGAUGUACC
bdi-miR9482	CCUUUGGGGAAGAAGGGAAAC
bdi-miR5163b-3p	UAGAUAUUUCAGGUUGUGUGGA
bdi-miR7723a-5p	UGAAACAACUAUCUUGGCCUUCUC
bdi-miR5173-3p	UGCAUCUGUAUAUACGAGAAG
bdi-miR7781-5p	GAUUUUUCUGACGACGGACAUGGC
bdi-miR7786-3p	UGCACAAACUGUGGAGUAGUCGGC
bdi-miR5199	UGUUCAUACGGUUGAUAGCAC
bdi-miR395d-5p	UGGGGUUCCCUCCAAACACUUCA
bdi-miR395d-3p	AAGUGUUUGGGGAACUCUAGG
bdi-miR5060	CGGCUAGCUAGAGACCGCCAA
bdi-miR7745-3p	UUGUUGUUACUUAAGUCUUGGUAC
bdi-miR5061	UCUGUUCUGUCCUGCUCGGUA
bdi-miR7747-5p	AUCAGAUUGUUUUGUUGUAGGAUG
bdi-miR7747-3p	AUCCUAUAACAAAACAAACUGAUC
bdi-miR529-5p	AGAAGAGAGAGAGUACAGCCU
bdi-miR529-3p	GCUGUACCCUCUCUCUUCUUC
bdi-miR7737-3p	ACUUGAGACGGACUGUAUUAAAAA
bdi-miR7730-3p	AACUUUCUCCCGCAGCUGUUCUGU
bdi-miR5163a-5p	CCUAGCCUAAAAUAUUUAAAA
bdi-miR5163a-3p	UUAGGUAUUUCAGGUUAGGUG
bdi-miR7753-3p	UGAGCAAGGGAGAAGACAUGG
bdi-miR7784a-3p	CAUAGACUUAUGAGACGAGUACAU
bdi-miR5166	UGCCCACCAGGGUUCGAUCCA
bdi-miR7734-3p	UUAACCUAGUCACAUUCAACG
bdi-miR7786-5p	GUCUAUGUCUAUGUCUGUGCACGC
bdi-miR5063	UCCACUGGAAAAGGCUUUUGCU
bdi-miR5198	GGGGAAAAGAGAUUGAGGGAG
bdi-miR319a	UGAGGGAGCUUUCUUCUGUCC
bdi-miR5180b	UAAGUGUCUCAGUUUUGAACU
bdi-miR395p-5p	GUUUCCUGCAAGCACUUCACG
bdi-miR5172-3p	UGAUCUACUAGCUCCUCGGCA
bdi-miR7773-5p	CGGGUCAACGAAGGAAAAAUU
bdi-miR7722-3p	GAAGGGUAUCGGGAUGAGAGG
bdi-miR7723a-3p	GAGGGCCAAGGUAGUUGUUUCACA
bdi-miR9495	UGAAAAAUGCCUCUGGACGUG
bdi-miR5066	AAGUGUAUAAGUGGAGUGCCU
bdi-miR5200c	UGUAGAUACUCUCUAAGGCUU
bdi-miR7751-3p	UUUGGUGCACCCGGCUGGAGAUGG
bdi-miR7731-5p	UUCCAAAUUCCUGAGCAAACAUAU
bdi-miR5177	UGAGGUUGUAAAACAGACAGU
bdi-miR7752-3p	AAAAUGAUAGGUUGGAAGAACACGC
bdi-miR9491	UGGUAUGUUACCUCUGAUCAG
bdi-miR7785-5p	GUAGAAUGGGUGAUGGGAGAAGGC
bdi-miR7785-3p	UUUCUUCUGUGAGCCUGACUGAGC
bdi-miR5062a	UGAACCUUGGGGAAAAGCCGCCU
bdi-miR9494	UUCAUCACCUUCGUCUCCGUC
bdi-miR169j-5p	UAGCCAGGAAUGGCUUGCCUA
bdi-miR9497	UUUCUGAAUACAUGGUGUAUC
bdi-miR7721-3p	AAAGUUUGGCAUAGAAUUCAAUGC
bdi-miR7731-3p	AGGUUUGCUCUGGACUUUGGAAUC
bdi-miR7772-3p	AGAUCUCCAUGAACUGAGAAACGG
bdi-miR5172-5p	CGAGGAGCUAGUAGAUCGGGA
bdi-miR1878-5p	ACUUAGUCUGAACACUAUAAAAAA
bdi-miR7734-5p	UUGAACGUGACUGGGUUAACG
bdi-miR5179	UUUUGCUCAAGACCGCGCAAC
bdi-miR5185k-5p	UUCUAGUUCAUUUUUCAAAUC
bdi-miR5065	UAGGCAAUUCACUUAUACACU
bdi-miR9498	GACCGUCAAGUGGUUGUUGAG
bdi-miR7750-3p	CAUGGUCGGCAAUGAUACAGACGA
bdi-miR7772-5p	CGCUUUUCGGUCCGUGGAGACGCA
bdi-miR5068	AUCGGGUAGAGCGGGUAUGGGUAU
bdi-miR5181c-5p	CCUCCGGUCCACAAUAAGUGU
bdi-miR9493	AAGAAUUAUGAAACGAAGGGAGUA
bdi-miR7770-5p	CCUUGAAAGCCUGUCUAGACA
bdi-miR7787-3p	UGCUUCGGUCUGUGCUUGGGCACG
bdi-miR9499	CCCUCGUCGACGCGGCAGCUC
bdi-miR7752-5p	AUGCUCUUCCCACUGUCAUUUUCC
bdi-miR5202	UUACGUGAGUUAAAUCGUCGA
bdi-miR319b-5p	AGAGCUCUCUUCAGUCCACUC
bdi-miR7722-5p	UCUCCUCCCGGUACCCUUCUU
bdi-miR7748b-5p	AUGUUAGGAUUCGGUUGACCAAGC
bdi-miR5054	UCCCCACGGUCGGCGCCA
bdi-miR9490	AGGCCACACCCUAAUGGUCGUGCG
bdi-miR9496	CUGGUUGGGCUUAGAUGGGUCC
bdi-miR164c-3p	CAUGUGCGCUCCUUCUCCAGC
bdi-miR5170	UCAUCAAGUUGAGUGACCGUA
bdi-miR7717b-3p	AACUAUUUUUAAGUUGACCGAGAA
bdi-miR5181d	ACUUAUUAUGGACCGGAGGGA
bdi-miR5181c-3p	ACUUCUUAUGGAUUGUAGGGA
bdi-miR7753-5p	AUGUCUUCUUCCUUGCUCAUC
bdi-miR5069	UAGGUUAUUGAUUUGACCAAC
bdi-miR9481b	UCAGUCGGAUUUCUCACCUUC
bdi-miR169i	CCAGCCAAGAAUGGCUUGCCUA
bdi-miR169j-3p	UGGUCAAGCCUUCCUGACUAGG
bdi-miR5201-3p	AGGGCGAGGCAAAUGAUCAAA
bdi-miR5067	UCAGCGACAACUAAUAUGGAU
bdi-miR7782-3p	ACCUGCUCUGAUACCAUGUUGUGA
bdi-miR5178-3p	UCUGACCGGUGGGCCUGAGCG
bdi-miR7783-5p	GCGUCUACUUGGUAUCCAAGCUUA
bdi-miR7783-3p	AGCUCUGAUACCAUGUGGAUGAGA
bdi-miR169m	UAGCCAAGGAUGACUUGCCG
bdi-miR398b	CAGGAGUGUCACUGAGAACACA
bdi-miR7717b-5p	UCUAAGACGACUGAGAAAUAACUA
bdi-miR5182	UGAUGAUCUUGGAACACGUGC
bdi-miR7751-5p	AUCUUCCUCGUGGACAAGCGGUAG
bdi-miR9492	UAUCUACUCUGUCAUGGUAUC
bdi-miR5181a-5p	UGAUCCAUAAUAAGUGUCAGG
bdi-miR5178-5p	CUUGGGACCGCCGGUCAGAGC
bdi-miR5181a-3p	CGGCACUUAUUAUGGAUCAGA
bdi-miR160f	UGCCUGGCUCCCUGUAUGCC
bdi-miR5183	UAUUUGGACAAAUUUGAGUCA
bdi-miR5184	UUCUAACAUUAUGCACAUCUA
bna-miR6033	UGAACCAGAUAGAGUGGGACU
bna-miR6035	UGGAGUAGAAAAUGCAGUCGU
bna-miR167a	UGAAGCUGCCAGCAUGAUCUAA
bna-miR6032	UGGAGCAUCAACAGAUCUCGG
bna-miR169h	UAGCCAAGGAUGACUUGCCUGC
bna-miR6034	UCUGAUGUAUAUAGCUUUGGG
bna-miR162a	UCGAUAAACCUGUGCAUCCAG
bna-miR171g	UGAUUGAGCCGCGCCAAUAUCU
bna-miR860	UCAAUACAUUGGACUACAUAU
bna-miR169m	UGAGCCAAAGAUGACUUGCCG
bna-miR6031	AAGAGGUUCGGAGCGGUUUGAAGC
bna-miR397b	UCAUUGAGUGCAGCGUUGAUGU
bna-miR6036	AUAGUACUAGUACUUGCAUGAUCA
bna-miR399c	UGCCAAAGGAGAUUUGUCCGG
bna-miR161	UCAAUGCACUGAAAGUGACUA
bna-miR1140	ACAGCCUAAACCAAUCGGAGC
bna-miR6029	UGGGGUUGUGAUUUCAGGCUU
bna-miR6030	UCCACCCAUACCAUACAGACCC
bna-miR6028	UGGAGAGUAAGGACAUUCAGA
bna-miR2111c	UAAUCUGCAUCCUGGGGUUUA
bol-miR9409	UUUUGUUCAUGACUGCAUUUUC
bol-miR398a-5p	GGAGUGUCAUGAGAACACGGA
bol-miR9411	UACUGGACGACUUACACGGAAG
bol-miR9410	UACUUAAUUAUAAGUCGUCUGG
bol-miR9408	GUUUCAUCUUAGAGAAUGUUGUC
bra-miR158-5p	CUUUGUCUAUCGUUUGGAAAAG
bra-miR9556-5p	GUCAAUUGGUGAUAGUAGUUC
bra-miR9569-3p	ACACAGGAACAAUACUAACUCAUU
bra-miR9555a-5p	UUCUAAGCUUUACGGGAAACC
bra-miR9559-5p	UUUGGAUUUUGGUCAUUGUUG
bra-miR5722	UGAAAUAGAGUCAUGUGGAACG
bra-miR5726	CAAAGGUUGCUUGAAUAAGGU
bra-miR5725	AUUUGGCACAAUCUGAUCUGC
bra-miR9555a-3p	UUUCCCGUAAAGCUUAGAACC
bra-miR172b-5p	GCAGCACCAUUAAGAUUCACA
bra-miR9558-3p	UUGCAAGCCAGACAUUUCCUUU
bra-miR9408-3p	UUUCAUCUUAGAGAAUGUUGUU
bra-miR9554-3p	UCAUAUCCAAGUAUCAUUCCU
bra-miR9554-5p	GAAUGAUACUUGGAUAUAAUC
bra-miR9569-5p	UGAGUUAUCAUUGGUCUUGUG
bra-miR9408-5p	CAACAGUCUCAGGAUGGAAAA
bra-miR9553-3p	UAAUCAGCUCCAGCUAUGUACA
bra-miR5724	AACCGCCGGUUUGAUAAUAGC
bra-miR6032-5p	AACAUGGAGCAUCAACAGAUC
bra-miR9568-3p	UCAUCGUAAGAGAUCUGCAUU
bra-miR9552b-5p	CUAUCGGUCUACUUGGUCAGC
bra-miR9557-3p	GCUGAGUUGGAACGCAAAAUC
bra-miR9559-3p	ACAAUGAACGAAAUCCAAAUC
bra-miR5723	AAUGUGCUGCAAUAUCUCUGC
bra-miR400-3p	GACUUAUAAUGAUCUCAUGAA
bra-miR860-5p	AUGUAGUCCAAUCUAUUGAAG
bra-miR164e-3p	CACGUGCUCCCCUCCUCCAAC
bra-miR9553-5p	UACAAAGCUGAAGCUAAUUAUG
bra-miR156f-3p	UGCUCACUGCUCUUUCUGUCAGA
bra-miR9552b-3p	UGACCGAGUAGACCGAUAGUC
bra-miR9558-5p	AGAGAUGUCUGGCUUGCAACA
bra-miR9567-3p	AAACUAUAUGUGUUGCUUAGA
bra-miR5721	AAAAAUGGAGUGAGAAAUGGA
bra-miR164e-5p	UGGAGAAGCAGGGCACGUGCAA
bra-miR9568-5p	UGCGGAUAUCUUAGGAUGAGGU
bra-miR9557-5p	UUUUGCGUUUCAACUCGGUCC
bra-miR403-5p	UGUUUUGUGCGUGAAUCUAAUU
bra-miR9563b-3p	AAAUUAAGAGAUGAAUUCUUAC
bra-miR5719	UUGUGAUGAUAAUACGACUUC
bra-miR9562-5p	ACUAUGCAAUUGUGAACAAAC
bra-miR172c-5p	GCAUCAUCAUCAAGAUUCAGA
bra-miR6032-3p	UCUGCUGGUCGUUCCAUGUUAA
bra-miR9556-3p	UCUACUUUCACCAAUUGGCCU
bra-miR5720	UUGUGAUUUGGUUGGAAUAUC
bra-miR5718	UCAGAACCAAACACAGAACAAG
bra-miR9560b-3p	UCAUAUUAGUUCUACCUCCUGCUG
bra-miR9552a-3p	UGACCAAGUAGACCGAUAGUC
bra-miR2111b-3p	AUCCUCGGGAUACGGAUUACC
bra-miR1885b	UACAUCUUCUCCGCGGAAGCUC
bra-miR5711	UGUUUUGUGGGUUUCUACCGA
bra-miR5654a	AUAAAUCCCAAGCAUCAUCCA
bra-miR9564-5p	ACAAAACGAUUACACAGCUCGGUC
bra-miR168a-3p	CCCGCCUUGUAUCAAGUGAAU
bra-miR398-5p	GGGUCGACAUGAGAACACAUG
bra-miR9563b-5p	AAGAACUCGUCUCUUAACUUUUAA
bra-miR9567-5p	UAAACAACACAUAUAGUUUGC
bra-miR9566-5p	UUGUUGACAAAUACUUAGGCUC
bra-miR9555b-5p	UGUAAUUGCGGGGUUCUAAGC
bra-miR2111-3p	GACCUCAGGAUGCGGAUUACC
bra-miR172d-5p	GCAGCAUCAUUAAGAUUCACA
bra-miR9562-3p	UUAUUCACAACUGCAUAAUUC
bra-miR9563a-5p	ACCCGUCUCUUAAUUUUUAAC
bra-miR9552a-5p	CUAUCGGUCUACUCGGUCAGC
bra-miR390-3p	CGCUGUCCAUCCUGAGUUUCA
bra-miR9555b-3p	UUAGAAACUUGCAAUUAUAUA
bra-miR9561-3p	GAGAGACUCUGAAAGACUCACC
bra-miR1885a	CAUCAAUGAAAGGUAUGAUUCC
bra-miR9560a-5p	ACAGGUGGUGGAACAAAUAUGAGU
bra-miR9561-5p	UGAGUCUCUCACCAGUCUUUCAC
bra-miR9565-3p	CUGAAGCUAGUGAAAGAGAGA
bra-miR5717	GUUUGGAUUGUUUGCCUUGGC
bra-miR9566-3p	GAGCCUAAGUAUUUGUCAACAAUG
bra-miR408-5p	GGGAGCCAGGGAAGAGGCAGU
bra-miR9565-5p	UCUCGUUCUCUCGUUUCAGCU
bra-miR5715	ACGUGAUAAGCCUCUGAAGAA
bra-miR408-3p	UGCUUGUUCCCUGUCUCUCUC
bra-miR9563a-3p	UAAAAGUUAAGAGACAAGUUA
bra-miR9564-3p	CGAGCUGUGUAAUCGUUUUGUU
bra-miR9560a-3p	UCAUAUUAGUUCUACCUCCUGUUG
bra-miR5712	AAUAUUAAUAUAAUUGGUGAG
bra-miR161-3p	GUCACUUUCAAUGCGUUGAUC
bra-miR5714	AGACUCUACGACAUCAAGAAAC
bra-miR5713	AGGCUUAGAAGAACGUUUGUU
bra-miR5716	UUGGAUAAUUGAAGAUAUAAA
cca-miR390	AAGCUCAGGAGGGAUAGCGUC
cca-miR6109	AUGGACGUGUUAUUCAUCAUGAAU
cca-miR6110-5p	AUCUUGUAACAUUUGAUGAUGUGG
cca-miR393	UCCAAAGGAAUCGCAUUGAUCC
cca-miR6108e-3p	AUCAAGGGUUCAGAUCUCUUCUU
cca-miR6108b	UGAGAAGCGUAAGAAGGGAUC
cca-miR156b	UGACAGAAGAGAGUGAGCAUA
cca-miR6108e-5p	GUAAGAAGAGAUCUCCACCCUUGG
cca-miR395a	UUGAAGUGUUUGGGGGGACUC
cca-miR6113	UCUGAAACUCAAGAACACGUUG
cca-miR6114-5p	UGAAAGGAAUCAUGAACGUGA
cca-miR171	UGAUUGAGCCGCACCAAUAUC
cca-miR6108c	AAGCGUAAGAAGAGAUCUGAACC
cca-miR6108d	AUAAGGAGAGUUAAGCUGAGAAGC
cca-miR6108f	UAUGGUGAGAAGGGUAAGAAG
cca-miR6115	UCUGGACGGUAUGCACAUGUGCAU
cca-miR6111-3p	CAUGCAUGGUGAUAUAAAUAGC
cca-miR6118-3p	UUCCGAGGCCACCCAUUCCAAC
cca-miR6116-3p	UCAUUUGAUCACAAGCAUGAG
cca-miR6118-5p	UGGAAUUGGGUGCUUCGGAAGA
cca-miR169a	UAGCCAAGGAUGACUUGCCUU
cca-miR396a-3p	GUUCAAGAAAGCUGUGGGAAA
cca-miR396b	UCCCACAGCUUUAUUGAACUG
cca-miR396c	UUCAAGAAAGCUGUGGGAAAA
cca-miR6110-3p	AUCCACGUCAUCAAAUGUUACAAG
cca-miR6111-5p	UCUUUAUGUCACGAUGUAUGAC
cca-miR6107	AAAGGGGACAAUAUCUGGUACGGU
cca-miR6112	GAAGUUUCAAGUGUAAAAAAGUGG
cca-miR6106-5p	UUGCAAGUAUCCGGAUUUAAA
cca-miR6106-3p	UUAAAUCCGGAUACUUGCAAC
cca-miR169b	UAGCCAAGGAUGACUUGCUAC
cca-miR6105a	ACGAAAACAUGUUGGUCUCACGUG
cca-miR6103-5p	UGUCUAAGACAACUCCUUGGA
cca-miR6116-5p	CAUGCUUGUGAUCAAAUGAUG
cca-miR6104	AUACGACAAAUAGAACAAAUAAAC
cca-miR6105b	CACGAAAACAGACUGGUCUCACA
cca-miR6117	GGUUAGGUUGAUCGGGUUGAAGAC
cca-miR6114-3p	UCACGUCCAUUGUCCCUUUCA
cca-miR6103-3p	CAAGAAGUUGUCUUAGGCAUG
cln-miR162	UUGAUAAACCUCUGCAUCCAG
cln-miR6725	UGGCAUCUGUCGAGGUCAUCUA
cln-miR166	CCGGACCAGGCUUCAUCCCAG
cme-miR169q	UGAGCCAAAGAUGACUUGCCU
cme-miR399e	UGCCAAAGGAGAGUUGCCCUU
cme-miR477b	CUCUCCCUCAAAGGCUUCUG
cme-miR169m	UAGCCAAAAAUGACUUGCCUGC
cme-miR1863	AGCUCUGAUACCAUGUUAGAUUUG
cme-miR172a	GGAAUCUUGAUGAUGCUGCAG
cme-miR530a	UGCAUUUGCACCUGCACCUU
cme-miR171i	UUGAGCCGUUCCAAUAUCACA
cme-miR7130	GUUUGGAAUGUGCGAGAUGUGUGC
cme-miR399g	AGGGCUUCUCUCCAUUGGCAGG
cme-miR169k	UGAGCCAAGGAUGACUUGCCU
cme-miR854	GAUGAGGAUAGUGAGGAGGAG
cme-miR166i	UCGGACCAGGCUUCAUUCUC
cme-miR169b	UAGCCAAAAAUGACUUGCCUG
cme-miR845	UCGCUCUGAUACCAAUAUGAUG
cme-miR399f	UGCCAAAGGAGAAUUGCAC
cme-miR172f	UGAAUCUUGAUGAUGCCGCAC
cme-miR164b	UGGAGAGGCAGGGCACAUGCU
cme-miR7129	AGUCAAAUCUAAACGAUCGUGUAU
cme-miR156j	GUUGACAGAAGAGAGUGAGCAC
cme-miR169t	UGAGCCAAGAAUGACUUGCCGGC
cme-miR858	UCUCGUUGUCUGUUCGACCUU
cme-miR477a	ACCUCCCUCAAAGGCUUCCAA
cme-miR169r	GAGCCAAGAAUGACUUGCCGG
cme-miR828	UCUUGCUCAAAUGAGUAUUCCA
cme-miR395b	UUGAAGUGUUUGGGGGAACUC
cme-miR530b	UGCAUUUGCACCUACACCUU
cme-miR169g	AAGCCAAGGAUGAAUUGCCGG
cme-miR171h	UGAUUGAGCCGCGUCAAUAUC
cpa-miR172a	GGGAAUCUUGAUGAUGCUGCA
cpa-miR164e	UGGAGAAGGGGAGCACGUGCA
cpa-miR8138	UAAAGAUGGUAACAAAGGAUAA
cpa-miR8139c	UCCUGGCUGAGGACGGGUGUUGAA
cpa-miR8148	UGACUGGGUCUGCUGACGUGGCAU
cpa-miR398	GGGACGACAUGAGAUCACACG
cpa-miR8150	AAAACCUGAGUCAGAUGAUGAGCG
cpa-miR8154	CAGAGGAGGAGAUGAAGAGGGA
cpa-miR8134	UGAGAAUUAUGCGGAGGAUGU
cpa-miR8152	UUGGACUGCUAGGUGGCCCAU
cpa-miR319	AUUGGACUGAAGGGAGCUCC
cpa-miR5211	GUGCCGUCGCACUGUGACAAG
cpa-miR159b	CUUGGAUUGAAGGGAGCUCC
cpa-miR8149	AGCGAAGGGGACGCCUGAAGACUC
cpa-miR8153	UGCACUGUAGAGCCGUAUUCGGAC
cpa-miR8136	UAAAGUGGAAUUGGGAUAAUA
cpa-miR8151	UGGAUACCAGUAGACAGAUA
cpa-miR8135	AGGAUUUUGCAGGGUUGAU
cpa-miR8147	ACUGAUACUUGAUGAAUUUGCAUG
cpa-miR8146	AGGAAGACGGUGAGUAGAAGCCAA
cpa-miR8137	UUCGCCAGCCAUUCACAAAAU
cpa-miR169	CAGCCAAGAAUGACUUGCCG
cpa-miR477	AUUGGAGGACUUUGGGGGAGC
cpa-miR8141	UGGAUACUAGUAGGCUGGUU
cpa-miR8144	AACAGUAGAACGAGUUAGAAAGGA
cpa-miR8145	AUAAACAGAUAGAAUGACAGCCUU
cpa-miR8140	CUUUUCAAGACUUCAGCUUCA
cpa-miR8143	GAGAGAUGGUGGACAGAUCAGGUA
cpa-miR8142	UGAGGUAAGUAGACAGUAAAGGUU
cre-miR1150.2	UCGCCGAGAGGGACAUUGAU
cre-miR919.1	AAUCGAGAUGCUGACCGAGAU
cre-miR1142	AAGGUGUGGAUGCGGCAUGGG
cre-miR1160.3	AAGGACCCGUGCGGGAAGGGA
cre-miR1160.1	UUGCCCUUUUUAAGCAGGGC
cre-miR917	UUUCACGGUUAUGUUCGAAG
cre-miR1161a	UACUGGAGUUCUCAACAGC
cre-miR1148.2	UGGAGAUCCUCCUGUCCGGCU
cre-miR1145.1	UUGGGGCCCAGCAGGUCCUGG
cre-miR1147.1	AGUGCCAGCGCGCUCUCGGCC
cre-miR1162-3p	UGUUGUAGUAGUUUAGCCCUGC
cre-miR1158	ACUUGGAGGAGGCCACUGGC
cre-miR1160.2	UGACAAGGAAGCAGAGCGGAU
cre-miR1150.3	UGCAGCGGCGACUGGGGCCGA
cre-miR1145.2	UGGCGUUGACCCUGUCGGUGG
cre-miR1144a.2	UGGAACCGGGCACGCAGGAG
cre-miR1143-5p	AGGACGUCCCCUUACGGGA
cre-miR1151b-3p	ACGGGUUGUGGGACCCGGAC
cre-miR1146	AUGGGUCCGAUCGGGAAGCU
cre-miR1152	UAAGAAGGUGCGCUGUCUUGA
cre-miR1147.2	UCUCGGCCAAGUCUGGCAGA
cre-miR908.3	ACUACGUCAAUAAGGCAGC
cre-miR909.1	UGCUGGUCAAACCGGUGGUGG
cre-miR919.2	UCUCAGGAGGACAUCGCCACU
cre-miR1162-5p	CGGCCUAAAUUACUACAACACG
cre-miR1164	UGGUGCAACAGGCCAGUGGUU
cre-miR9897-3p	UUACGGCUCCUUCUUAUCGGC
cre-miR1165-5p	UACCGUACAAGCGGUCCGUCC
cre-miR1143-3p	UUAUUUGCCCGAAGGGGACGUCCU
cre-miR1151b-5p	UCCGGGGCUCAUAACCUGUUA
cre-miR1148.1	CCAACGUGCAGGGGGACAUGG
cre-miR1144a.1	CAGGCAGCGCGGGGCUGCUGG
cre-miR1154-5p	ACUUAGUCAUCCCAAGGCGU
cre-miR915	UGGCAAUAAGGCAAUCGUUGC
cre-miR909.3	UUCAGGGUCAAGUUUGCAUGC
cre-miR1157-3p	UUCAGGUAGCGGGACCAGGUG
cre-miR1149.2	UGUUGUCUGACAUGGAGGGUC
cre-miR1163.1	AAGAGCGCCAUGGCACGCAGC
cre-miR9897-5p	UACCGGGCGUGGGGAGGGCAGG
cre-miR1153-3p.2	UUGUAAUUGCCGGUAGCACUGA
cre-miR1163.2	AGGGCAUGCUGCGUGCCAUGG
cre-miR1167	GGGGUGUGAUGAUUUGAAAC
cre-miR1151a-5p	UCCGGGGCUCAUAACCUGUUG
cre-miR1166.1	UGGACCUCGCGGCCCUGGAGG
cre-miR1150.1	AGAGGGACAUUGAUGCGCUGC
cre-miR914	CGGGCGCGCCGGAAUCCGUGG
cre-miR910	AGCAGCGUCGGGCUCGACCGC
cre-miR911	ACAAUGGUAGUACGGCCAUUU
cre-miR908.2	UGACGCGUUUGAUAGCAGGAUC
cre-miR909.2	AUGCAAACAUGACCCUGAAUG
cre-miR1168.1	UGUGGACAAGGCCAAGUCCGA
cre-miR1153-5p.1	UGGGCCAUCGUAUUACUAUCAG
cre-miR1168.2	AGCACGGAAGGCGAAGA
cre-miR1153-3p.1	GAUUGUAAUGCGAUGGCUC
cre-miR1159.2	ACAAUGCCAAUGGAGACGGAU
cre-miR1173	AUGGUUGCAAUAGAAAUCAUG
cre-miR1154-3p	CGCCUUGUGACGACUAAGU
cre-miR1149.1	UCGGACAACACCGACCCCCAGC
cre-miR1151a-3p	ACGGGGUGUGGGACCCGG
cre-miR913-3p	ACGGACUCGCAGGUGUGCAAG
cre-miR912	UGGAUUGAUCCCAGCCAGGC
cre-miR1157-5p	ACCUGGUCCCGCUAUUUGAAUC
cre-miR1156.1	UGGACCCUCGCAUGUCCGUGA
cre-miR1172.2	UAGGAUCGGAGACGCAGUGAA
cre-miR1171	UGGAGUGGAGUGGAGUGGAGUGG
cre-miR1172.1	AGGAUUGCAGCAGCAACGGGGC
cre-miR907	UCUUCUGCGAGCGGUGCGAGC
cre-miR905-3p	AAGGUGCCAUAUCCAGGGACC
cre-miR913-5p	UGCACACUUGCGAGUCCGUGG
cre-miR1165-3p	ACGGACCGCUUGUACGGAUAUG
cre-miR1156.2	UUCAGCUGGAGCUUCAGGCAC
cre-miR1155	UAGUCCUGCACGAGGAAGGAGC
cre-miR1144b	UGGGUAGUGUGGCGGCAGGCAG
cre-miR1166.2	AGGUCCAUGACCUCAUGGG
cre-miR1153-5p.2	AGUGCUGCUAGCAACUACAAG
cre-miR906-5p	CGGUUGGUGGGCGUGAUCAGC
cre-miR906-3p	UCCGAUAAAGCUUCCCCCUGC
cre-miR1169-5p	UAUCCAGCAAGCAACAUCCACA
cre-miR1159.1	UGCCACAGUGCCCGAUUGCCG
cre-miR1170.1	UGUCCAUCGCCAAGUUGCCAG
cre-miR918	UACCUGAAGCGGACAUCUUGC
cre-miR908.1	UGAGAAGAUGCGGUCCGUUGGC
cre-miR1169-3p	UGUGGAUGUUGCUUGCUGGAU
cre-miR905-5p	AGGUCCCUGGAUAUGGCACC
cre-miR1170.2	AAUCAGCCAAACACGGCAGA
csi-miR160	GCCUGGCUCCCUGUAUGCCAU
csi-miR396c	UUCAAGAAAUCUGUGGGAAG
csi-miR482c	UUCCCUAGUCCCCCUAUUCCUA
csi-miR479	UGUGAUAUUGGUUCGGCUCAUC
csi-miR477a	ACCUCCCUCGAAGGCUUCCAA
csi-miR1515	UCAUUUUUGCGUGCAAUGAUCC
csi-miR3952	UGAAGGGCCUUUCUAGAGCAC
csi-miR482a-3p	UCUUCCCUAUGCCUCCCAUUCC
csi-miR3954	UGGACAGAGAAAUCACGGUCA
csi-miR530a	UGCAUUUGCACCUGCACCUUG
csi-miR3950	UUUUUCGGCAACAUGAUUUCU
csi-miR857	UUUUGAAUGUUGAAUGGUGGCUAU
csi-miR472	UUUUCCCACACCUCCCAUCCC
csi-miR530b	UGCAUUUGCACCUGCAUCUUG
csi-miR477b	CUCUCCCUCAAGGGCUUCUCU
csi-miR482b	UCUUGCCCACCCCUCCCAUUCC
csi-miR535	UGACAAUGAGAGAGAGCACAC
csi-miR3947-5p	UUAUUUCAGUAGACGACGUCACA
csi-miR482a-5p	AGUGGGAGCGUGGGGUAAGAAG
csi-miR477c	UCCCUCGAAGGCUUCCAAUAUA
csi-miR3951	UAGAUAAAGAUGAGAGAAAAA
csi-miR3948	UGGAGUGGGAGUGGGAGUAGGGUG
csi-miR3953	UUGAGUUCUGCAAGCCGUCGA
csi-miR171b	CGAGCCGAAUCAAUAUCACUC
csi-miR3949	UGAUGUUGAGGCAAAAAUGUAG
csi-miR172a-5p	GCAGCGUCCUCAAGAUUCACA
csi-miR473	ACUCUCCCUCAAGGGCUUCGC
csi-miR169	GAGCCAAGAAUGACUUGCCGA
csi-miR171a	UUGAGCCGCGCCAAUAUCAC
csi-miR172b	AGAAUCUUGAUGAUGCGGCAA
csi-miR3946	UUGUAGAGAAAGAGAAGAGAGCAC
csi-miR172c	UGGAAUCUUGAUGAUGCUGCAG
csi-miR393	AUCCAAAGGGAUCGCAUUGAUC
ctr-miR171	UUGAGCCGCGUCAAUAUCUCC
dpr-miR397	CCAUUGAGUGCAGCGUUGAUG
dpr-miR160	UGCCUGGCUCCUUGUAUGCCA
far-miR1122	UAGAUACAUCCGUAUCUAGA
far-miR437	AAACAUAGAGAAGUUUGACUU
far-miR164a	UGGAGAAGCAGGGCACUUGCU
far-miR1119	UGGCACGGCGUGAUGCUUAGUCAG
far-miR1134	CGACAACAACAACAAGAAGAAGAG
far-miR529	AGAAGAGAGAGAGCACAGCUU
gar-miR2947	UAUACCGUGCCCAUGACUGUAG
ghr-miR7499	AUAUAAUUUUCGGUUAAUUCGGUU
ghr-miR156c	UGUCAGAAGAGAGUGAGCAC
ghr-miR160	UAUGAGGAGCCAUGCAUGUAU
ghr-miR7495a	UUACUUUAGAUGUCUCCUUCA
ghr-miR7496b	AUGACCAAAUUGAUAGAAUGUGUA
ghr-miR7485	AAAGACAUCUUUGAAUUCUUGGAG
ghr-miR399c	UGCCAAAGGAGAGUUGGCCUU
ghr-miR7494	AGCUUGUGGACUAGUUUUAACAA
ghr-miR7498	AUGGUGACACAUGGUAGUCUCACA
ghr-miR479	CGUGAUAUUGGUUCGGCUCAUC
ghr-miR7493	AAUAUUUUAAUAAUUCAAUCGUCA
ghr-miR2949c	UCUUUUGAACUGGAUUUGCCGA
ghr-miR7491	UGGGAUCUUCGAGAGGAUUGAGCC
ghr-miR482b	UCUUGCCUACUCCACCCAUGCC
ghr-miR482a	UCUUUCCUACUCCUCCCAUACC
ghr-miR399b	CGCCAAUGGAGAUUUGUCCGG
ghr-miR7484b	UUUGUAUAUUAGAUCAAAGAGCAA
ghr-miR7492a	CUAUAGAACAUGAUCUUUAGCGG
ghr-miR7490	AGUCUAGAAAACUUCACUGACGGU
ghr-miR7507	AAGGUAGUGAAGUAGGCAAUUGGG
ghr-miR2948-5p	UGUGGGAGAGUUGGGCAAGAAU
ghr-miR7486a	AAGGAAGCGCUUUGUCCACGUGGA
ghr-miR7506	AUGUCUGGGACAUGGCGUUGGCAC
ghr-miR7497	ACAUGUGGACUGUCAUAUGGGUU
ghr-miR7501	AUAUCUGAUUCUGACACGAAAAAA
ghr-miR7489	AUUGUUGCCAAUACAGGAGAACGU
ghr-miR7502	UUUUUAACAGUAGAAAUGAAUGAA
ghr-miR7500	AUCGAGUUAUUCGAGUUAAUCGAG
ghr-miR7508	CAAGAAAAGAAGUCGGGAGAG
ghr-miR7510a	AAGGUCAUGAUCUUUAGCGGCGUU
ghr-miR2949a-5p	ACUUUUGAACUGGAUUUGCCGA
ghr-miR7488	UUUUGAGUACAGGGGACAAAA
ghr-miR7505	UUCAGAAACCAUCCCUUCCUU
ghr-miR3476-3p	AGCCAACAACAUCAGUUCUAA
ghr-miR7487	AUACUCUUAUAGGACACUUGUUAA
ghr-miR7509	UCAAAAGCACUUUUUGACAGCAAU
ghr-miR7511	AGAAGUUUUGCAUGUGUAGCUGAG
ghr-miR2950	UGGUGUGCAGGGGGUGGAAUA
ghr-miR2949a-3p	UGCAAAUCCAGUCAAAAGUUA
ghr-miR7504a	UAUGAAACUGUGAUUCCACGUCAU
ghr-miR7503	AGAUCGAUGGCUGAACAAGUUAGA
ghr-miR7504b	AGGAGGAAAAAUCUGAUUUGUCAU
ghr-miR7514	AUAAAGUGAUAAGUGAGAUCGUCU
ghr-miR7512	UGCUACUUGUAGUUAUGCAUG
ghr-miR7513	AAUCAGCCAGGAAUCGUUUGA
ghr-miR7510b	AAGAACAUGAUCUUUAGCGGCGU
ghr-miR3476-5p	UGAACUGGGUUUGUUGGCUGC
gma-miR1535a	CUUGUUUGUGGUGAUGUCU
gma-miR1520r	UGUCACAUCCUGGUUGGACAUGAA
gma-miR4398	UGUCAGCGGAGUGAGAAGACGAAA
gma-miR4343b	UCUUACAGAUCAAGUUGAUUCGGA
gma-miR4396	UGUAGUUUCUAAGACGAUGCUGAC
gma-miR172d	GGAAUCUUGAUGAUGCUGCAGCAG
gma-miR4387d	AUGUCACUGAUUAGGCAUGAUGAU
gma-miR5780d	UGUUUUGAGUUUCUGAUAAAUU
gma-miR4392	UCUGCGAAAAUGUGAUUUCGGA
gma-miR167h	AUCAUGCUGGCAGCUUCAACUGGU
gma-miR1521b	GACUGUCACGUGUCAUAAUCAUA
gma-miR1534	UAUUUUGGGUAAAUAGUCAU
gma-miR4393a	UGAGAAAAGGACGGCAGAAAAGCC
gma-miR4397-3p	UGUCAAAGAUGUGGCGAAUACU
gma-miR5039	CCCUUUUUUAAUCGUUGCAUG
gma-miR5370	CUAAAGAUUGUCCAAAAGGAA
gma-miR9759	UAUAAGCAAGUAGAAUUUAAU
gma-miR5762	UCAUAGGAGGAAUCAACUGGC
gma-miR4992	AUUCUAAGAUGGUUUUUGUUAG
gma-miR9762	UACAGAUCUUUGGAAACAGGC
gma-miR9763	ACCCAUCCAACUCUGAAGAUA
gma-miR5037c	AGUGGAACUUUGAGGCCUGC
gma-miR4348c	UGUUAAACUUGCAAGAUGACA
gma-miR393b	UUUGGGAUCAUGCUAUCCCUU
gma-miR5763a	UGAACUAUACAAAGACGGUUA
gma-miR4393b	UUGAAAAGGGACAGCAGAGAAGCC
gma-miR4397-5p	CAUCGUUGACGCUGACUGUACG
gma-miR9764	UGGAUACACUCUUACUUUCUC
gma-miR5674b	UAAUUGUGUUGUACAUUAUCA
gma-miR4390	UCGUACUCGUCGGGUAUCGGGUAU
gma-miR4391	UCUCGGCAAAGAACUAAGAAGAAG
gma-miR5670b	CACAUCAUACCAUAUUUGCUUC
gma-miR171d	UGAUUGAGUCGUGUCAAUAUC
gma-miR9758	UGUUUAGUCAUGCAAGUUUAG
gma-miR4395	UGGAUAGGAGUAUGGGCUUGAG
gma-miR164d	UGGAGAAGCAGGGCACGUGC
gma-miR5769	UGAGGGAAAUGAAGACGACGA
gma-miR4388	AAUCUUAGGGACCAAAUUGACAGC
gma-miR5559	UACUUGGUGAAUUGUUGGAUC
gma-miR1520c	UUCAAUAAGAACGUGACACGUGA
gma-miR1533	AUAAUAAAAAUAAUAAUGA
gma-miR1512b	UAACUGGAAAUUCUUAAAGCAU
gma-miR1516d	GUACUUGUGGCUUGUAUCCAA
gma-miR5037b	AACCCUCAAAGGCUUCCUAG
gma-miR5369	UGAGAAAAGGAGGAUGUCA
gma-miR4389	UCGGUCGGACCGAUCCAAUCGGAA
gma-miR5768	AAGUGCAAUACUGAUCUUCGGAAC
gma-miR4387a	AACAAGACGUGAUGACGUGACACU
gma-miR5225	CCUGUCGUAGGAGAGAUGACGC
gma-miR4394	AAUGGACUAAAGAGAAAGGGGCCG
gma-miR4415b-5p	AAGUUGUGAUGGGAAUCAAUGGCA
gma-miR4415b-3p	UUGAUUCUCAUCACAACAUGG
gma-miR5380b	GAAAAUGAAUGAUGAGGAUGGGGA
gma-miR396g	UUCUUGAACUUCUUAUGCAUC
gma-miR9760	UGGAUGAUGUAGUUUUGAUUG
gma-miR5778	CGACGAACUCUUCGUCGGCAUC
gma-miR5783	GACGACGACGGGGAGGACGCGC
gma-miR5377	CUGAAGGAUCGAUGUAGAAUGCU
gma-miR5770b	UUAGGACUAUGGUUUGGACAA
gma-miR862b	GCUGGAUGUCUUUGAAGGA
gma-miR5380c	AUGAAUGGUGAAGAUGAAGAG
gma-miR9757	CAACCCUCCUCAGUUAGAUCUC
gma-miR1513a-3p	UUUAAAUGUGUAUAAGUCAUGGU
gma-miR1514a-5p	UUCAUUUUUAAAAUAGGCAUU
gma-miR395k	AUGAAGUGUUUGGGGGAACUC
gma-miR5667-3p	AAACAGAUCUAAAUGGAUUCC
gma-miR5040	AUGAUAUAUAACAAGCAUGAG
gma-miR4993	GAGCGGCGGCGGUGGAGGAUG
gma-miR5764	UCCAUUCGCGGACAUGAUGGAU
gma-miR4413b	UAAGAGAAUUGUAAGUCACU
gma-miR2108a	UUAAUGUGUUGUGUUUGUCGG
gma-miR167k	UGAAGCUGCCAGCCUGAUCUUA
gma-miR396h	UCCACAGCUUUCUUGAACUG
gma-miR1532	AACACGCUAAGCGAGAGGAGCUC
gma-miR5044	GUAGUGGAUGCCUAGAGGUCCA
gma-miR4400	UUCGGAAAAAUUCUGGAAGACGUC
gma-miR5777	CUAGCAAUAAUGUUGGAUGCAC
gma-miR5782	UAGCUGGUAGGAGAAGUUCAG
gma-miR2108b	UUAAUGUGUUGUGUUUGUGAG
gma-miR5042-5p	UAUCUUGGAUCACAGCCCCAUU
gma-miR5035-3p	UGUUUAGAAGCUCAUAGAAUAGAU
gma-miR5375	ACUAUAGAAGUACUUGUGGAGC
gma-miR9755	UGAUCCAGGAACUUUUCAUCU
gma-miR9756	UGAGAACUUUAUCCAAACAGAG
gma-miR9761	UGAAGGUCUAGGAUAUUUUGU
gma-miR6299	AUUUAAAAUUAUUGAUUUGUCA
gma-miR5784	AAUUAGCUAAUGGUUAGCUAA
gma-miR1531-5p	AUAUGGACGAAGAGAUAGGUAAAU
gma-miR4372b	UAAUAAAAUCGUGACAUGUAAC
gma-miR1514a-3p	AUGCCUAUUUUAAAAUGAAAA
gma-miR4399	UUAACGAAAAAGGACUAACGAC
gma-miR5667-5p	AAUCCAUUCAGAUCUGUUUCG
gma-miR1520j	AAGAACGUGACACAUGACAAUCAA
gma-miR5378	CAUCUGAAGGAUAGAACACAUA
gma-miR5765	CGAAACGUUGAGGUAUAUGUGGAC
gma-miR4386	UCGAAGGUUCUGGAGAGGACUGCA
gma-miR2109-5p	UGCGAGUGUCUUCGCCUCUG
gma-miR1514b-5p	UUCAUUUUUAAAAUAGACAUU
gma-miR5776	AACUUGGGCUGAGCUUAGGUG
gma-miR5379	AUGAAAAUCAUUCAUUAUGAUAUC
gma-miR5780a	AUCACUUAGCUGACGGUAGGGAC
gma-miR5766	UUGAGGCUGAGAAGAGGCAAG
gma-miR4402	ACAUAUUAUGGGUCUCAGACGGAC
gma-miR171l	CGAUGUUGGUGAGGUUCAAUC
gma-miR9765	UAAUACAGAAUUCGGAGACAAC
gma-miR9766	UUUGAAGGGAAGGAAUGAAAC
gma-miR9754	UGACCACAUUAGACUGAAAGUA
gma-miR5775	AUAAGCUCUUUUGAGAGCUUC
gma-miR4364a	CGCGAGAUCGCACGGAAGAAGGUU
gma-miR395h	AUGAAGUGUUUGGGAGAACUC
gma-miR4380a	CGGAUUGUUGAUCCGUAUGUGCAU
gma-miR1531-3p	UCGUCCAUAUGGGAAGACUUGUC
gma-miR4369	GGAUCAAGCUGAUCCGGAAGUGGA
gma-miR167i	UCAUGCUGGCAGCUUCAACUGGU
gma-miR395d	UGAAGUGUUUGGGGGAACUUU
gma-miR482a-5p	AGAAUUUGUGGGAAUGGGCUGA
gma-miR530e	UGCAUUUGCACCUGCACUUUA
gma-miR5041-5p	UUUCAUCUUCAACUUGCUCAA
gma-miR169h	GGCGAGACAUCUUGGCUCAUU
gma-miR1516c	AAUGUCUGGGCUUAGCGAGGCGGU
gma-miR156f	UUGACAGAAGAGAGAGAGCACA
gma-miR9746g	AAAGUGUUUGAAUCUCAAUUAGAU
gma-miR1512a-3p	GCUUUAAGAAUUUCAGUUAUG
gma-miR4998	AGUUUCGUGACUACAACUUCUG
gma-miR5771	AUCUCAAGUGGAUUGCUUAAGGAC
gma-miR171s	CGAGCCGAAUCAAUACCACUC
gma-miR169t	UAGCCAAGGAUGGACUUGCCUA
gma-miR4385	AAUCGAUGUAGAAAAGUGAUUGGU
gma-miR1529	UUAAAGGAAACAAUUAAUCGUUA
gma-miR396d	AAGAAAGCUGUGGGAGAAUAUGGC
gma-miR5037a	GCCUCAAAGGCUUCCACUACUG
gma-miR5780b	UCUGAGUCCAUGAUAUAUUAAA
gma-miR1513c	UAUGAGAGAAAGCCAUGAC
gma-miR4371c	GACGUGACAGACGGAAUAUCACAU
gma-miR156r	CUGACAGAAGAUAGAGAGCAU
gma-miR4368b	AAGGACGGUACUUACGUAAGCAAC
gma-miR9730	CGAUUGCUGUCAUAACUGCUGC
gma-miR4349	UAUUGGCUAGAGAUAAGACAAAGA
gma-miR4401a	ACAACGUCUUUGAAAGUAGGCAUU
gma-miR4403	ACGGACACCGAACACGACACGGAC
gma-miR1520p	AUGUUGUUAUUGGAUGAUGACGGU
gma-miR4344	AAGUAGACAUUCUAAGACGUUGCU
gma-miR9767	AUGGAAUGGUUACUUAUGAAAAGA
gma-miR9746i	AAAGUGUUUGAAUUUCAAUUAGAU
gma-miR1524	CGAGUCCGAGGAAGGAACUCC
gma-miR4361	CCGGAAGAGACUUACGGAUCAACU
gma-miR1520i	AACGUGACACGUGACGGUCAACAU
gma-miR4362	CCUUAGGACAGACGUCAUGUAG
gma-miR4363	CGAUUACCAGAAGGCUUAUUAG
gma-miR1530	UUUUCACAUAAAUUAAAAUAU
gma-miR1516b	AGCUUCUCUACAGAAAAUAUA
gma-miR5035-5p	CUUCUAAACAUUUUUUCCCUUA
gma-miR9731	AUACAUAUCGUGUUGCCAAGC
gma-miR390b-3p	UACUUGGCGCUAUCUAUCUUGA
gma-miR9732	CAAGGGUAUGAUGUGCAAUCU
gma-miR5780c	UUUAAUAUAUCAGGGACUUGGA
gma-miR169i-3p	CCGGUGCCAUCCCGUCUCAUA
gma-miR396f	AGCUUUCUUGAACUUCUUAUGCCUA
gma-miR1512a-5p	UAACUGAAAAUUCUUAAAGUAU
gma-miR4343a	AAAAAACUUACGGAUCAAGUUGAU
gma-miR4996	UAGAAGCUCCCCAUGUUCUC
gma-miR2606b	AAAAGCACUUAAGGAACGGUA
gma-miR4348a	AAACUUGUAAGAUGGUGACAUU
gma-miR5773	UUUUUAAAAGGUUCAGUUAGGU
gma-miR5786	UGUCGCAGGAUAGAGGGCACU
gma-miR5779	CAAGUCCAAAGUAGGAAUGUUGCA
gma-miR5774a	GCUGGCGUCGACACGUGGCAU
gma-miR159b-3p	AUUGGAGUGAAGGGAGCUCCA
gma-miR9747	CAUGCGAUGAUUUAAAUACUUU
gma-miR9722	UAAUAGAGGGAAGAAGAUGAA
gma-miR9739	UUUGAAUGUCCAGAUACGUAC
gma-miR9753	ACAAUUUGGGACUUAGGGCUACAA
gma-miR4383	UAUUGGAUCUCAGUUGAACCGGUC
gma-miR9725	UUAAUUUUUUUGGAUCAGCAU
gma-miR1520o	UCAUCGUCCAAUCAGAAUGUGACA
gma-miR1528	AUAGAUUAGAUCAAUAUAUUAGU
gma-miR169c	AAGCCAAGGAUGACUUGCCGA
gma-miR171a	UGAGCCGUGCCAAUAUCACGA
gma-miR9727	UGAAGUUACUCUGAGCACUGAG
gma-miR1508a	UCUAGAAAGGGAAAUAGCAGUUG
gma-miR4340	UGCAGAGAUAGGGACGCGCUUA
gma-miR4341	UGUGUUGAAAGUUUAACAUGACGG
gma-miR4342	AAUCGACUUAGAAUGUAGGAUGGU
gma-miR2107	CAAACCUCCGUAGCCUGUAUC
gma-miR4997	GAUCGUCAAGCGCGAAGAUGAGG
gma-miR4347	AAGCUUCUUACGGAUCAAGUUGAU
gma-miR5772	AGAAUGUGAGUUAGAGUGAGCAUC
gma-miR1520e	CAAUAAGAACGUGACAUAUGACAG
gma-miR9751	GUAAUUUUAAACCUAAACCCUAAA
gma-miR9752	UGCUUCUUCUUUUCCCUGUUU
gma-miR1520h	AACGUCCAAUCAGAACGUGACAUG
gma-miR5036	AGAGGCCCUUGGGGAGGAGUAA
gma-miR530a	UGCAUUUGCACCUGCACUUU
gma-miR397b-3p	UAUUGACGCUGCACUCAAUCA
gma-miR862a	UGCUGGAUGUCUUUGAAGGAAU
gma-miR3522	AGACCAAAUGAGCAGCUGA
gma-miR5668	AGCAAUGGAAUUAUAGACUGC
gma-miR1510a-5p	AGGGAUAGGUAAAACAAUGACUGC
gma-miR1510a-3p	UUGUUGUUUUACCUAUUCCACCC
gma-miR4368a	AAGACGGUACUUACCUCAGUAACA
gma-miR4995	AGGCAGUGGCUUGGUUAAGGG
gma-miR4366	CUACUUAGUAGAGAUUUGUUGG
gma-miR9741	AAUGUGUUGAACUGAGUGAAGACA
gma-miR4364b	UAACAACAGCGGAAGAACCUUCUU
gma-miR9745	AGAAUUAAAUUUGGACCGUAUAAC
gma-miR4350	UCAAAUGAUUUUGUGUCGUUGG
gma-miR4352a	AUUUCUAGGACAUACUACGACGGU
gma-miR169v	CAGCCAAGGAUGACUUGCC
gma-miR4381	UAUGUGACGGUAAACGGUGACAAG
gma-miR4380b	UAUGGUCAUACGGAUUGUUGAU
gma-miR1523b	UCAUCGCUCCUGAGCUCACA
gma-miR1520k	AAUCAGAACAUGACACAUGACAGU
gma-miR2119	UCAAAGGGAGUUGUAGGGGAA
gma-miR4384	AAUCAGACACUGCAUUCAAAGACG
gma-miR1520n	UCAAUCAGAACAUGACACGUGACA
gma-miR1520b	GUGACAGUCAUCAUUUAAUAAGA
gma-miR171i-5p	AUAAGAAAGCAAUGCUCAAA
gma-miR482c-3p	UUCCCAAUUCCGCCCAUUCCU
gma-miR482c-5p	AUUUGUGGGAAUGGGCUGAUUGG
gma-miR9728	CGCAGAACUGAAACAAGUUGA
gma-miR171b-5p	ACGGCGUGAUAUUGGUACGGCUC
gma-miR9733	UAACAGACUUAGAUUAACAGA
gma-miR4994-5p	GGUUAGCUCAAGGAUCUCAC
gma-miR4367	CUGAACCCUAGCGAAGUAAAUC
gma-miR9735	UACGGCUUAAGUUCAACUUUGGAG
gma-miR9742	UGUGUUGUUUGUUUUGUAGCA
gma-miR9743	AGAGAGUGCUUUGAAGAAAAUGCC
gma-miR5677	UUUGGUCUUUAAUCAAGCUGA
gma-miR169j-3p	UUUCGACGAGUUGUUCUUGGC
gma-miR9748	GAAGGAAGUGUAGAGGGAUGAC
gma-miR5785	UAGUGUUGUCCUGUCGAACACGGA
gma-miR9724	UAGAGAUAGUGUCAAAAUAGAA
gma-miR4407	CAGAGGAAGCAGCACUUGUACC
gma-miR4408	UAACAACAUUGGAUGAGGGUUGGA
gma-miR4409	UAACAAGUGGGUUUGUUGACUG
gma-miR1520m	AAUCAGAACAUGACAUGUGACAAU
gma-miR4359a	AACGAAGUGACUCUAACAUCGGUU
gma-miR4348b	UCUUUUGAAUUUGACUAUUAG
gma-miR169d	UGAGCCAAGGAUGACUUGCCGGU
gma-miR408c-5p	CAGGGGAACAGGCAGAGCAUG
gma-miR482a-3p	UCUUCCCAAUUCCGCCCAUUCCUA
gma-miR9734	UCGUGAAUGAGAUUUGUGUUGCUU
gma-miR9736	UGAAAGACAAACAAAGGUGGG
gma-miR9738	UGAAACAUGAUGUGGACUCUUC
gma-miR5673	CGUGGAAUCUCGCGGAAGACAU
gma-miR4371a	AAGUGAUGACAUGACAAGCGAAGU
gma-miR9744	AAUGGAUAUGAGCUGCAUACA
gma-miR4353	CAAGUCGUAGCCGGUGUUAUUACU
gma-miR4365	AAGAACUUCUUCCGCGAGAUCGCA
gma-miR9723	CAAAGGAGAUUUGGACAACUC
gma-miR9750	UGUAAGUCCAUAUGUGCUCUCU
gma-miR4405	AUUCUAAGACGGUUAUCUGGGACC
gma-miR4387c	AGCGUGAUGACGUGACACUCCGUC
gma-miR4359b	AACGCGUGAUAUGUUAACAUCGGU
gma-miR1527	UAACUCAACCUUACAAAACC
gma-miR4410	UAUGUUGAUCCGUAUGAGUCGUAC
gma-miR5669	CAAUGUAGUGUGGUAAGUGGUC
gma-miR5670a	CAUCAUACCAUAUUUGCUUCAU
gma-miR1517	AGUCUUGGUCAAUGUCGUUCGAAA
gma-miR4356	CAGGACUGUCUUAGAAAGCCAGGC
gma-miR9737	UUGUGGCUGAAAUCACUGUUGC
gma-miR5037d	CGGGAGCCUAUGAAGGUUAAC
gma-miR396e	UUCCACAGCUUUCUUGAACUGU
gma-miR166i-5p	GGAAUGUCGUCUGGUUCGAG
gma-miR4387e	UGUUAGUGAUAAGGCGUGAUG
gma-miR4371b	AAGUGAUGACGUGGUAGACGGAGU
gma-miR5678	UUCCAUGAUAAGAUCUUUGAC
gma-miR159b-5p	GAGUUCCCUGCACUCCAAGUC
gma-miR1520f-5p	AUUGUCACGUGUCAUGUUCUGAUU
gma-miR4357	CAGUCGUGUGAUUGUACGGUUCAU
gma-miR1523a	AUGGGAUAAAUGUGAGCUCA
gma-miR4379	UAGAGUGUAUACUGUGAGAGGCCU
gma-miR4406	AUUGAUUCUGAGAGAACCGGUGUA
gma-miR1525	UGGGUUAAUUAAGUUUUUAGU
gma-miR1520l	AAUCAGAACAUGACACGUGAUAGU
gma-miR1526	CCGGAAGAGGAAAAUUAAGCAA
gma-miR4372a	UAAAAUCGUGACAUGUGACGGUCA
gma-miR5672	CAUGGUAGUGGAAGAAAUGGA
gma-miR9729	GUAAUGAGUAGAAACAUUUAGAAG
gma-miR171h	AUUGAGACGAGCCGAAUCAAU
gma-miR4360	CAGUUGACGUACGUACGGAUUGAC
gma-miR5676	UCGACACCAUAUGUAGAGGCAG
gma-miR4370	AGUAGACUCGUCCGAUUUUGCGUA
gma-miR4387b	AAGGUGUGAUGGCAUGACACUCUG
gma-miR172j	GCAGCAGCAUCAAGAUUCACA
gma-miR4401b	UCAAAGACGUUGCUGAGGUAA
gma-miR4414-3p	UCCAACGAUGCGGGAGCUGC
gma-miR169l-3p	CGGGCAAGUUGUUUUUGGCUAC
gma-miR1520f-3p	CAAUCAGAACAUGACACAUGACAA
gma-miR4404	AUUCGUGGAAGACUGGCGGAUCAA
gma-miR5031	UUAAUGAUUAACAUCUAAUUU
gma-miR393c-3p	AUCAUGCUAUCCCUUUGGAUU
gma-miR1520q	AUUGACCAAUCAGAACAUGACACA
gma-miR156aa	AUUGGAGUGAAGGGAGCU
gma-miR4412-3p	AGUGGCGUAGAUCCCCACAAC
gma-miR4411	UUAUUGUAACUAAUUUGUCGGU
gma-miR5675	UAGAGACGACAACAAUGGAAA
gma-miR1519	UAAGUGUUGCAAAAUAGUCAUU
gma-miR4415a-5p	AAGUUGUGAUGAGAAUCAAUG
gma-miR1516a-5p	CAAGUUAUAAGCUCUUUUGAGAG
gma-miR4355	CACUGUUGUGCUGGGUGUACCA
gma-miR5032	AGAGCCACUUUUGGGUUCCCUAU
gma-miR4358	CAGUGCAUGACUAUAUCGCCAG
gma-miR1521a	CUGUUAAUGGAAAAUGUUGA
gma-miR394a-3p	AGCUCUGUUGGCUACACUUU
gma-miR1518	UGUGUUGUAAAGUGAAUAUCA
gma-miR1522	UUUAUUGCUUAAAAUGAAAU
gma-miR4374a	UAAGACGGUCGUGAUGUCAGCA
gma-miR4416a	ACGGGUCGCUCUCACCUAGG
gma-miR1512c	UAACUGAACAUUCUUAGAGCAU
gma-miR1520g	CAAUCAGAACAUGACACGUGACAA
gma-miR156ab	AUUUAAGUGAUGGGAGCUCCG
gma-miR5030	AGAACAAUUUGUGUUUUACCGG
gma-miR4378b	UAGAACUGUCUUAGAAUGUGCUAC
gma-miR4413a	AAGAGAAUUGUAAGUCACUG
gma-miR4376a-3p	AGCAUCAUAUCUCCUGCAUAG
gma-miR4375	UACCACUAGUGGUCGCGCCUGGCA
gma-miR4352b	UAAAAUGUAGACAUUCUAAGACGG
gma-miR4354	CAAUUGGAUCGGUCCAACCGGC
gma-miR1520d	AUCAGAACAUGACACGUGACAA
gma-miR159c	AUUGGAGUGAAGGGAGCUCCG
gma-miR1536	AAGCAGAGACAAAUGUGUUUA
gma-miR4378a	AUAGGACUGUCUUAGAAUGGUGUA
gma-miR4374b	UACUUUCAAAGACGUUGUUGAG
gma-miR4377	UACGUCAUCGCUGAAUGGAAGACG
gma-miR1520a	UAGAACAUGAUACAUGACAGUCA
gma-miR4373	AAGUUGACGUACGUACGGAUUGAC
gma-miR319c	UUGGACUGAAAGGAGCUCCU
gma-miR169n-3p	UGCCGGCAAGUUUCUCUUGGC
gma-miR1516a-3p	CAAAAGAGCUUAUGGCUUGUA
gra-miR8787	UUUUCUUUUAAUUGGACGAGAUA
gra-miR7492h	CGUGAUCUUUAGCGGCGUUUG
gra-miR8786a	UUUUAGUGAUGUGGCAGAAAGAUG
gra-miR8781b	UUUGAUUAGGAAGUUUGAGGAUCA
gra-miR8767c	UUUUCAACUCUGCCAAGCAAU
gra-miR8701	AGGGGCUUAGAAAGAUGGGAC
gra-miR8727	CGGACUCUCAAACAGUGGAGGUA
gra-miR8733	GAGCUUGGAAGUGCAUCCGGC
gra-miR8765	UUAGUGGAGCUCAUGCUAGAA
gra-miR8703b	AGUAGUCUAAUUGGUAUAGCUGAA
gra-miR7484m	UUUGUAUGUUAGAUCGAAGAG
gra-miR7486c	UUUGUCCACGUGAACAGAAAACGC
gra-miR7486g	CGCUUUGCUGACGUGGAAACAAAU
gra-miR8729	CUAAAAUCGAGCAUAGACAUC
gra-miR477	CGAAGUCUUGGAAGAGAGUAA
gra-miR8675b	AGGUGAUGAUGUGGUACAAUCUCA
gra-miR8640	UCUGACAGUGCACUGAAAACG
gra-miR7492o	CUAAAGAUCUGAGCAUUAGUGGCG
gra-miR8666	UUGGUGAUCAUAAGUACAUAA
gra-miR8699	AGGGCCAUUUUGACAAAACAUGCA
gra-miR8762e	UUUUUAACUUUACUGACAUGGCAU
gra-miR8723a	UGUAACAGUAAGCUGACGUGACA
gra-miR7486h	CAGCAACUCGCGCUGACGUGGACA
gra-miR8732	GAAGAGUAUAGGGACUUAUGGCAU
gra-miR8698	AGGGACAAUUAACUUUAACGGUCA
gra-miR8764	UUAGAUUGCAUUUUACCCCUU
gra-miR8725	CCUGACUAGAGACAAUACCAACCU
gra-miR8664	UGGAGUCAACGGUGGGACGGAGA
gra-miR7492e	CCAUGAUCUUUAGCGGCGUUU
gra-miR8723b	CCAUUAACGGUGUAACAGUAAGCU
gra-miR8783	UUUGUACGUGGCGGGAGAUAU
gra-miR8702	AGGUAUUGUCUCUGGGGAAGGGUU
gra-miR8785	UUUUACAGCAGCUACAUCCAU
gra-miR8639f	UAAACAUAAGUAGAAUUAAACAAG
gra-miR8726	CGAUGGAGUCUGGAGACAAAA
gra-miR8767a	UUCAACUCUGCCAAGCAAUUG
gra-miR8731	CUAUAAACAGUCGAUGGUAUC
gra-miR8674b	UUAGAAAUGGACCAUGGAUGAUGU
gra-miR8724	CCUGACAUGUCAGUAGAAAGCUC
gra-miR8697	AGGGAAAUUGAUUCAAGUGAGCAU
gra-miR8674c	AAGGGAUACAGGAUGAUGUGGCAU
gra-miR8772	UUGGACUGUGGCUACAUAUAG
gra-miR482	UCUUUCCAAUUCCUCCCAUUCC
gra-miR8766	UUAUUUUGGAAUUAGAAAAGUCGU
gra-miR8649	ACACUGUGGAAGUGGAUCUCUCUC
gra-miR8773	UUGGAUGAACGGUGCGUUUACUU
gra-miR8774	UUGGAUUUUGAUUCAUAGAUUCGU
gra-miR7486e	CGACUUGCUGACGUGGAAGGAAAU
gra-miR8730	CUAAGAGAUUGGGAUUUGGUAGGA
gra-miR8717	AUUGGUUGUUCUGAUUCGAGGCUA
gra-miR8700	AGGGCGACAACGGUUACUGUGAUU
gra-miR482c	UUCCCAAAACCUCCAAUUCCAA
gra-miR8693	AGGAUGAAAAUAUUGAUGUAGCAU
gra-miR8737	GUGUAUCUCCUGAAAACGACGACA
gra-miR8738a	GUUAACUUUAACGGUCAACGGUU
gra-miR7493b	UUGGAUUGUUAAAAGGUUAAUUGU
gra-miR8782	UUUGGUGUUGAAGGGGAAUAA
gra-miR8637	AGGCCCCUGUAUUGAGAGUCGGAU
gra-miR8784	UUUGUCGACAUGUCAGGAAAGCGC
gra-miR5207	CUUAAGGUGGGUUUGGAUGGGCGA
gra-miR8657b	UGUAGUAAUUGUAGAAGUUCAGGG
gra-miR7504j	AUAUGAAACUGAGAUACCAUG
gra-miR8670b	AAAGUUGGGCCCCUGUUGGUGCGG
gra-miR8763	UUAAUACUGUUAAAUUUGUUGGU
gra-miR7492l	CUAUAGAACAUGACCUUUAGCAGC
gra-miR8644	UUAAACUCCAGAAGUAGGGCU
gra-miR8646	UAGUGAGGAUGGGAAAUUUGU
gra-miR8647	ACCGAUUUGCUCUUUGAUCUA
gra-miR8653b	UUCAAACUUAUUUUACGGCCA
gra-miR8673	AAGAUAUGUAAACCUUGAGGGCUA
gra-miR8762c	UUAACGUUUGUUAACUUUGUUGAU
gra-miR8696	AGGCUCUAAUGUGGGAACGACUGC
gra-miR8674a	UUAGAAAGGGACCAUGGAUGAUGU
gra-miR8722	CAUGUUUUUCCUGUUCAUCUUC
gra-miR8762a	UUAACAUUUGUUAACUUUGCUGAC
gra-miR8659b	AAUUUUUUAAGGUUGUUUGUGGAA
gra-miR8635	UCGGAUCUUCAAACGGUGGAG
gra-miR8743b	UUUGGAAAGUUAUAAAAUGGUCAU
gra-miR7502d	CUUUUAACAGUAGAAUUUGAUGGA
gra-miR8675a	AAGGUGAUGACCUGCUACAAUUUU
gra-miR8694b	AGGAUGCACUGUCAGCAAAAGUAU
gra-miR8671	AACUGUUCGUGAUAAGAUGUCGGU
gra-miR8642	UGAUCAAAACAGGAACGAAUUCAA
gra-miR8643b	ACAUAUUAAGAAGUCGAAUUG
gra-miR8704	AGUCAGUUCAGGCAGUCAGACCGU
gra-miR8780	UUUGAUGAUGUGGCAACAAAGCGC
gra-miR8761	UGUUGACGUUGCAUACAUGUGGAU
gra-miR8769	UUGAACUUUGACCGGAUCUAGGGA
gra-miR8645	UUGGUACCUGAACUUGACGUCU
gra-miR8668	UUUUGGAAUCAAGACUACAU
gra-miR8739	UAACUAAAUAGUGACACGUGGCAU
gra-miR8672	AAGAGAAAUGAUUGUAUGAAACAG
gra-miR8695	AGGAUGUAAAAGAAUAGGUGA
gra-miR7504g	AGGAGGAAAUCUGAUUUGUCAUUC
gra-miR8665	UUAAUUAUUAUAUAGAUCAAGGAU
gra-miR7504n	AGGAUAAAAUUACUGAUGUGGCAU
gra-miR8771f	UUGGACAUCCAAGUUAGCAUUUA
gra-miR8770	UUGAUGGUGGUAAGAAAUGUGCAU
gra-miR8658	UUUGAAAAGUACAGGGACUAU
gra-miR8743c	UAUGAAAAGUUACAAAAUGGUCAU
gra-miR8678	AAUUUGGACUGUCACGUAGGA
gra-miR1446	AACUCUCUCCCUCAAAGGCUA
gra-miR5741	UAGUAUAAGGACUAAAUUGGU
gra-miR7504h	AGGAGGAAUAAGUCUGAUUUGUCA
gra-miR8768	UUCCAUGUCACAGAGAUGUUG
gra-miR8721a	CAUCGAUAGUUUGAGGAUGUA
gra-miR7486j	CAUCAGCGCGAUGUCAGGGGACGU
gra-miR7484l	UUUGAUCUAAUGUAUGGAGACUA
gra-miR8636	CGGACCCUCUAACAGUGGAGG
gra-miR8705	AGUUCAUACUAGUUCGUGGGUCA
gra-miR8650	AGUGGAAGGACAAAAUGCAAUCUG
gra-miR8662	GGCGUACUUUCAGAGAACAUUUUG
gra-miR7504f	AGGAGAAAAAAAUCUGAUUUGUCA
gra-miR8771c	UAGGGAGGUAACGAAGCUUAACGG
gra-miR7486d	UGGGGGCGCGCUUUGCUUACG
gra-miR7502e	UUAACGGUAGAAAUGGAUGAA
gra-miR8663a	UUUGAACUUGGCAACUUUUUUCAC
gra-miR7584e	AGGAGUUAGAUUGUAUUUUAU
gra-miR8677	AAUGAAUCUAGGUUCUCUCUU
gra-miR7484g	UUCUUAUAUGUUAGAUCAAAGAGC
gra-miR530b	AGGUGCAGGUGCAGGCGCAGC
gra-miR8742a	UAUCUUAUUCAUCUUGGACUG
gra-miR172a	GCGGCAUUAUCAAGAUUCACA
gra-miR8669	AAAGACGAAAGACAAAAUCUCAAU
gra-miR8740	UAAUGAUGUGGCACAAUAUUA
gra-miR8638	UGAAUACAGGAAUGGCUCUCU
gra-miR8660	ACGAAAAAUUAAAUGGAGGGCUA
gra-miR8676	AAGGUUGAUGGUUAAAUUUGACU
gra-miR164a	CAUGUGCCUUGGCUCUCCAUC
gra-miR530a	AGGUGCAGAUGCAGUUGCAGG
gra-miR8656	UGGAAAAGUGGUAAUAAGGGG
gra-miR8655	AUAUGUUCUGAUUAUAUCUGU
gra-miR8648	UUUCAGCGCAGUAGAAGGAUU
gra-miR7503b	AACCGAUGGUUGAACAUGUUAGAC
gra-miR8681	ACAUUGUUGAGGGUCUAAUCGG
gra-miR8775	UUGUGAGAUUGAAGCUGAUGG
gra-miR8741	UAGCACUGAAGAUGAUGAUGG
gra-miR8663b	UGAGGCAUGAACUUGGCAAUUUU
gra-miR8675c	AGGUGAUGAUGUGGUACAAUCUUA
gra-miR8759	UGGUGGAAGUAUUGUGCCCGG
gra-miR8760	UGUGACAUCGUCAAAUUCGGCCAU
gra-miR8719	CAAAUUGGAUAACUGGACAGGUAA
gra-miR8720	CAGUGUAGUUCUAAACCCGUCGGG
gra-miR7504c	AAGAGAAAAAAUCGGAUUUAUCAU
gra-miR7506b	CUGGGACAUGGCGUUGGCAA
gra-miR8689	AGAGGUGCUCAUGGGCUGGGUCGG
gra-miR8756	UGGACUGUUAAAAUUUUAAUGGCA
gra-miR7484n	CUAGUUUGCUCUUUGAUCUAAUGU
gra-miR8728	CGGGCUUGGGCAAAAUUUUAGGCU
gra-miR8736	GUGGAACGUGUUAAGAGAGGAAUA
gra-miR7492n	UAUAGAUCAGGGUCUUUAGCGGCG
gra-miR166c	UAUAUGAUCUCGGACCAGGCU
gra-miR7484f	UAUCUAACGUGUAGGGACUAA
gra-miR8641	UUUUUACUUUGGGACACUGAUGGC
gra-miR8654c	AAGGAUACUACUUUGAUGGAGAAA
gra-miR8632	AUGAGCUAGAAGUUGGAACUC
gra-miR8667	UUUCCAAUAGUUUUAUGCCACAUC
gra-miR8757a	UGGGCCGAGCUUGGACAAGCAUA
gra-miR8758	UGGGCUUCUUGCAAGAUGAAGGUA
gra-miR8757b	UGGGUCGAGCUUAGGCAAGCAUA
gra-miR399	GGGCACCUCUCACUUAGGCAGG
gra-miR8718	AUUUUGGAAGAAUUUCAGCUG
gra-miR8771a	GGAUUGUCGUUAGGGAGGUAA
gra-miR8709a	AUAUUAAAACUAUACAUGAACUUU
gra-miR8776b	UUUCAAAGUCCUUGCAUACUAUUU
gra-miR8679	ACAAGCGAGUUAAGGAUGUGACAA
gra-miR8680	ACAGUGGAGGUAUUGUGCCUG
gra-miR8743a	UAUGAAAAGUUAUAAAAUGGUCAU
gra-miR8734	GAUCAUAUCUCGUACGUUAGGACA
gra-miR8735	GGGGACAAUACCUUCGAUUGUUGG
gra-miR7502b	UUGUUAAAAGUUUCAUCCAUU
gra-miR7504m	UUUCUCCUGAUUUUUAGCAUUUUU
gra-miR8779	UUUGAUCUAACGUACAGAGACUA
gra-miR7484e	AUUUAAUGUAUAGGGACUAAU
gra-miR8653a	UAAAUCUACGUAUGGAAAUUC
gra-miR7486i	GCUGACGUGGAAGGAAAUCGCUA
gra-miR8692	AGCAGGUCGCGCUGACGUGGACA
gra-miR7504d	AGGAAAAAAAAUCUGAUUUGUCAU
gra-miR8755	UGGACGCGCUUUGCUGACGUGGCA
gra-miR3267	UCUGUCGCAGGGGAGAUGGCUG
gra-miR172b	GCAGCAUUAUCAAGAUUCACA
gra-miR8661	CAUUACUUUUUCAUUCAUUAA
gra-miR8778	UUUCCAUAUUAGGGUUUGAACUUU
gra-miR8686	AGAGAAUGUCAGUACUAGAGGCAG
gra-miR8708	AGGAGGAGUUAUGGAUAGUUUUA
gra-miR8687	AGAGACAAAAGAAACACGUUCUAC
gra-miR7492d	UGGGCUUAGAUUUUUUGCGGCGUU
gra-miR8710a	AUACAUGAACUUUGGUCCAA
gra-miR7494f	UCGUGAUCUUUAGCGGUGUUU
gra-miR8771d	UGCCAUGUAGGAUUGUCGUUA
gra-miR8753	UGCCAAAUCAGGGAAGCGAAA
gra-miR7502f	UUUAGCAGUAGAAAUAGAUGA
gra-miR7484o	GAUUUAACGUAUAGGGACUAA
gra-miR8716	AUGUGUCAAAAUGUGAGGCUGUCA
gra-miR7484i	UUUAACCGUAGAAAUGGAUGA
gra-miR8706a	AGUUUUAGGAUUGAUUUGAUGAAA
gra-miR8709c	AUACAUGAACUUCGAUUUAA
gra-miR8748	UCGGUGGAGAUGGAUAAAAUGAAU
gra-miR8690	AGAGUGACUACUUCGUAACAAAAC
gra-miR7494b	AGAGGGAGAAGCAGAAGAGAAUA
gra-miR3476	UCGGACUGGAUUUGUUGACAA
gra-miR8682	ACUAGCUCAGGCUCUCGGCAG
gra-miR8634	UUGGUAUGGAGGAUGGAAAAG
gra-miR7484j	UUUACUCUUUGAUCUAACGUACA
gra-miR8652	AUUAUGUGUAUGAAACUUUAGUU
gra-miR8714	AUGGACGAAAUGAAAGUAGAG
gra-miR7484d	AGAAUGACCGGUUUGCUCUUU
gra-miR8744	UCAAAAAAUGGGCAAAGUAGUCAU
gra-miR7484k	UUUAUACAUUAGAUCAAAGAGCAA
gra-miR8747	UCCCAGUUGUAGUUGGUCGUUCGG
gra-miR8746	UCCAUAUUUCACUAUCUCUUA
gra-miR8709b	UCAUGUAUAAUUUUGAGAUUUGUC
gra-miR8712	AUAUCAUUGGUGAUGUAUCGUCUU
gra-miR8633	UAAGUGAAGAAAGAGGUAGGUU
gra-miR8752	UGAUGGAGAUAGGUAUCUGCA
gra-miR8771e	GGCAUUUAAAACACAUUUGGACUG
gra-miR8715	AUGGGCUGGCACAUGGGCGUGUGG
gra-miR8762d	UUGUUAACUUUGAUGAUGUGGCAU
gra-miR8713	AUGACUGUUUUAAUGAAGAUUGCG
gra-miR827b	UUUGUUUAUGGUCAUCUAAGC
gra-miR8707	AUAAAAACUUUUGAAUAAUUCAGU
gra-miR167c	UCAGAUGAAGCUGCCAGCAUGA
gra-miR8711	AUACUACACUAAGGGCACUAGAUC
gra-miR8754	UGCCGCCUGACACACUGACGACAC
gra-miR7484c	AGAAGUCGAAUUGCAUUUUG
gra-miR7505b	ACAGCUUUAGAAAUCAUCCCU
gra-miR8651	UUAAUGGAUCAUAACAGCAGGUAU
gra-miR7494c	AUGGAGGAAAACAGAGGGAGAAGC
gra-miR166d	UGAUGGGAAUGUUGUUUGGCU
gra-miR8685	AGACGACACUUCAAAGAUUUCUCC
gra-miR8684	AGAAUGACUGGUUUACUCUUU
gra-miR8745	UCAACGGAGUUGGGAGACAAA
gra-miR8750	UCUUAGUUGGCAUAUACUCAAGGA
gra-miR8691	AGAUGAUGAGAAAGGAAAGUCAAG
gra-miR7494d	UCAUGGACUUUAGCGGCGUU
gra-miR8683	AGAACUCAUAACACAUUUAGAUAA
gra-miR8688	AGAGGAUGCUUUAUAAAACUCAUA
gra-miR482d	UUUCCUAUGCCCCCCAUUCCAC
gra-miR8781a	UAUUGAAUUAUUUAGAACUAGGAU
gra-miR8777	UUUCCAAUAGAAGAAUGACA
gra-miR8749	UCUCGGACCCUCAACGGAAGG
gra-miR8751b	UGAAAUUUGUAGAGAGAUAACGCU
gra-miR8751a	UGAAAUUUGUAGAGACAAAACGCU
gso-miR3522b	UGAGACCAAAUGAGCAGCUGAC
han-miR3630-5p	GCAAGUGAUGAUAGACCAGACA
han-miR3630-3p	UGUGGGAAUCUCUCUGAUGCUU
han-miR160a	UGCUCGGCUCCCUGUAUGCCA
han-miR3440	UGGGUUGGUCAAGGGAAACGC
har-miR156c	UGACAGAAGAGAGGGAGCA
hbr-miR6484	UAAUGGGCUCUGCAUAGAUGG
hbr-miR6483	UAUUGUAGAAAUUUUCAGGAUC
hbr-miR6168	UCUUGGUGCGGUGGACUGCUG
hbr-miR482a	AGAUGGGUGGCUGGGCAAGAAG
hbr-miR9386	UUUGCAGUUCGAAAGUGGAAGC
hbr-miR6482	CAGGAACUGGUAUCAACCCAGC
hbr-miR9387	GAACACAAUUAUAGGAAUC
hbr-miR2118	GAAAUGGGUGGAUGGGAGUGA
hbr-miR398	GGAGCGACCUGAGAUCACAUG
hbr-miR408b	ACUGGGAACAGGCAGAGCAUGA
hbr-miR396a	CACAGCUUUCUUGAACUUUCU
hbr-miR482b	GAAUGGGCGGUUUGGGAAAGA
hbr-miR6485	UAGGAUGUAGAAGAGCAUAA
hbr-miR6166	AUUGGAUAACGGGAUUACAUGGU
hbr-miR6174	AUGCUAAGCUGUCAGACUUUG
hbr-miR6167	UACCCAGGUGGAAGCUUUGA
hbr-miR6170	CAAGAAACAGAAGAGAGGGAU
hbr-miR6171	AUGUGGAUUGCUGAAGGCUUU
hbr-miR476	UAAUCCUUCUUUGCAAAGUC
hbr-miR159b	UUGCAUAUCUCAGGAGCUUCA
hbr-miR6175	UGGUGGCUUUUAGGGCUCAAG
hbr-miR6172	UGGACCGUGUUUAAGUAAGAA
hbr-miR156	UUGACAGAAGAUAGAGAGC
hbr-miR6169	UAGUAUUUCUCUUUUCUCUCU
hbr-miR408a	AAGACUGGGAACAGGCAGAGCA
hci-miR156a	UGACAGAAGAGAGUGAGUAC
htu-miR171a	UGAUUGAGCCGUGCCAAUAU
hvu-miR168-3p	GAUCCCGCCUUGCACCAAGUGAAU
hvu-miR6197	UCUGUUCCUAAAUGUAAGACG
hvu-miR6189	AGGUGAUGCUGUGGUGAUCU
hvu-miR6202	UGAAGAUUUUAAGCAUUGAA
hvu-miR5049d	UACAAUUAUUUAGGAACGGAG
hvu-miR6196	AGGACGAGGAGAUGGAGAGGA
hvu-miR6191	UAGAUUUGUCUAGAUAUGAA
hvu-miR6200	UUUGGCCAACUAGAUCUAUGA
hvu-miR5048b	UAUUUGCAGGUUUUAGGUCUAA
hvu-miR6190	CGAGGAAAGGAAGAAGCCAUG
hvu-miR6195	UGAGUACGUAGUAGGGAUGAG
hvu-miR5052	ACCGGCUGGACGGUAGGCAUA
hvu-miR6194	UAUGGGGAUCUGACAGACGAG
hvu-miR397b-3p	AUCAACGCUGCACUCAACGGC
hvu-miR5049e	AAUUAUUUAGGUACAGAGGGA
hvu-miR6198	GCUCUGUCUUGGAUGGUCAUUC
hvu-miR5053	CGCAGCUGUAGUCGCCGGCGU
hvu-miR1130	UCUGUAACUUAAUAUAAGACG
hvu-miR5049f	AAUUAAUAUGGAUCGGAGGGA
hvu-miR6209	UGAGAUCAGAAAGAUGUGCG
hvu-miR6193	CUCUGCCACCGGUCCAUGACGAC
hvu-miR6192	UAGGAGAGGGGGGAAGGGAUCU
hvu-miR6179	AACCAGUCGAGGCCAGGGGGUU
hvu-miR5051	UUUGGCACCUUGAAACUGGGA
hvu-miR6199	CCACAGAAUUCUCACAGUGAUGG
hvu-miR6188	GGUGGAUCGAUGAACCCGGCGA
hvu-miR6208	GUGCAUCAAGAUCGGCUCAUCU
hvu-miR5049b	AGUAUUUAGGUACAGAGGGAG
hvu-miR5050	UUGAGGUCGUUCAACCAGCAA
hvu-miR169	AAGCCAAGGAUGAGUUGCCUG
hvu-miR6178	CACGGAACUGGGCGGUUGCACU
hvu-miR6213	ACAGAUUGCUACAGACUGGUC
hvu-miR6214	CGACGACGACGAGCACGACA
hvu-miR6205	AGGAUGUUUGGAUACGUUUUAGU
hvu-miR6186	CGAGGAAGGCGCUGAGAGAGA
hvu-miR6185	UCUGGCAGCGACGGGAACAUA
hvu-miR6207	UGGACGACCUGGGCGCCGACG
hvu-miR5049a	UCCUAAAUACUUGUUGUUGGG
hvu-miR6206	GGCACACGGGCUGCAGGCAUAG
hvu-miR6176	GAAGCUGUAGUGCAGCCGGCGUU
hvu-miR6212	AUACAGUUUACAAUGCACGAU
hvu-miR6187	UGAACAGGUUCGGCGACCUCA
hvu-miR6204	AGGAGAAUAAUUAGAGCUGUGA
hvu-miR397a	CCGUUGAGUGCAGCGUUGAUG
hvu-miR6184	CGGCGUCGGAUCUGGCCGGCCU
hvu-miR6203	AGACGAUUAAGAAGACCUGCAA
hvu-miR6211	CAGAUCAAGACGCUCCGGCA
hvu-miR6210	ACUCCUUGGUUAUCAACUUCGA
hvu-miR6177	UACCAUGGACAGAAGGCACUUA
hvu-miR1120	ACAUUCUUAUAUUAUGGGACGGAG
hvu-miR6180	AGGGUGGAAGAAAGAGGGCG
hvu-miR6182	UGAGUGUGUGAUGGAUGGCUUU
hvu-miR5049c	AGACAAUUAUUUUGGGACGGAGG
hvu-miR6183	UGAGCGAGUUGGCUGCAAGUUC
hvu-miR6181	UGCUCUUCAUGGACUGCGGCGCC
lja-miR7531	CGUGUUUUCUUUCAUUCCCCA
lja-miR7530	CCUUCCUCUCUUCACUAUCUUC
lja-miR171c	UGAGCCGAAUCAAUAUCACUC
lja-miR7529	CCGUAGCAUCAAUUUAUCCGA
lja-miR7517	AUAUGGUAAAGGUUAGGGACC
lja-miR397	UAUUGAGUGCAGCGUUGAUGA
lja-miR7536b	UAAGACAUGCUCAAGAGUG
lja-miR1507b	UCUUCCAUCCAUACAUCAUCU
lja-miR7528	CCGAAAUGCUAAUCUGAAGCUU
lja-miR7534	GCAACUUGACUACAGUUUGAC
lja-miR2111-3p	GUCCUUAGGAUGCAGAUUACC
lja-miR7521	UCAUGGGUGGGGUGUUAAACC
lja-miR7526f	AUCAAGGUAGCUGUAACUUCC
lja-miR7533b	GAGGGGAUGGAGAGAAGCUGG
lja-miR7516-5p	UAGCGGGUGUCUUCGCCUCUGA
lja-miR7535	GGGAAAAUGUGGGUGUGGU
lja-miR7546	UUGGUGACCGACAGGCGCGUGC
lja-miR7520	GAGGGGGAAGGUGAUGACAUC
lja-miR7523a	ACCACCGGGCUCGAGGAUCAGC
lja-miR7532b	GAAGCUGCCUCUGGUCGUGGU
lja-miR7516-3p	AGAGACGUGACUCCCGCUACG
lja-miR7541	UGCAUUCUCUUUUGGUGGCCC
lja-miR7522	AACUGCGGACAGGUUUUAUGAC
lja-miR7527	CAUGGCGUGCAAAACCCCACGC
lja-miR7537	UAGGAAAUACGCCUGCGGUUCC
lja-miR7544	UUAGAAAGAAAAUGUUGUUAGC
lja-miR7524	ACCAGUGAGUCAUUGGGCGGA
lja-miR7518	UUGCGCACUGAGCAAGGACAGG
lja-miR7538	UCAACGGAGAGCUUGCUGUC
lja-miR7540a	UGAUAUGAUAAGUGAUGUGA
lja-miR7545	UUGGGAAAGCUAGAGUGCU
lja-miR7542	UGCUUGCUUAUAGAUGGUG
lja-miR7539	UCGAGAGAGAGAGCGACGAGG
lja-miR7519	CAAAUUUUCUAAGUGGGCUAGC
lja-miR7543	UUAAUGAUACAUGUUUGACU
lja-miR7525	AGGGCGUUUUGGUACAUGACU
lus-miR169d	UAGCCAAGGAUGACUUGCCCA
lus-miR171f	AGAUUGAGCCGCGCCAAUAUC
lus-miR172j	GCAGCAUCAUCAAGAUUCCCA
lus-miR398d	UGUGUUCUCAGGUCACCCCUC
lus-miR398f	GGUGUUCUCAGGUCGCCCCUG
lus-miR171h	AUGAGCCGAACCAAUAUCACU
lus-miR828a	UCUUGCUCAAAUGAGUGUUCCA
lus-miR159a	AUUGGAGUGAAGGGAGCUCGA
mdm-miR399e	UGCCAAAGGAGAUUUGCUCGG
mdm-miR858	UUCGUUGUCUGUUCGACCUGA
mdm-miR482a-3p	UUCCCAAGCCCGCCCAUUCCUA
mdm-miR2118b	CUACCGAUGCCACUAAGUCCCA
mdm-miR482c	UCUUUCCUAACCCUCCCAUUCC
mdm-miR482a-5p	AGGAAUGGGCUGUUUGGGAAGA
mdm-miR164a	UGGAGAAGCAGGGCACAUGCC
mdm-miR171o	UGGGAUGUUGGUAUGGUUCAA
mdm-miR408b	ACAGGGAAGAGGUAGAGCAUG
mdm-miR482b	UCUUUCCUAUCCCUCCCAUUCC
mdm-miR7127b	AUACUCAUCGAAUUUGUCAUA
mdm-miR7128	AUCAUUAACACUUAAUAACGA
mdm-miR7121f	UCCUCUUGGUGAUCGCCCUGC
mdm-miR156ad	UGACAGAAGAAAGUGAGCAC
mdm-miR535b	UGACAAGGAGAGAGAGCACGC
mdm-miR169e	UGAAGAGAAGAGCGUUGUUUGG
mdm-miR477b	ACUCUCCCUCAAGGGCUUCGAC
mdm-miR477a	ACUCUCCCUCAAGAGCUUCUC
mdm-miR7120b	UGUUAUAUUGUCAGAUUGUCA
mdm-miR3627a	UCGCAGGAGAGAUGGCACUA
mdm-miR7121c	UCCUCUUGGUGAUCGCCCUGU
mdm-miR827	UUAGAUGACCAUCAACGAACA
mdm-miR396a	UUCCACAGCUUUCUUGAACAG
mdm-miR393e	AUCAUGCGAUCCCUUCGGACG
mdm-miR482d	AAUGGAAGGGUAGGAAAGAAG
mdm-miR1511	ACCUAGCUCUGAUACCAUGAA
mdm-miR169c	UAGCCAAGGAUGACUUGCCCG
mdm-miR319c	AUCCAACGAAGCAGGAGCUGA
mdm-miR7126	AAAGUAUCAAGGAGCGCAAAG
mdm-miR7125	CGAACUUAUUGCAACUAGCUU
mdm-miR7124a	CACCAAUAUCAACUUUAUUUG
mdm-miR7122a	UUAUACAGAGAAAUCACGGUCG
mdm-miR5225c	UCUGUCGUGGGUGAGAUGGUGC
mdm-miR391	UACGCAGGAGAGAUGACGCCG
mdm-miR5225a	UCUGUCGAAGGUGAGAUGGUGC
mdm-miR169b	UAGCCAAGGAUGAUUUGCCUGC
mdm-miR167a	AGAUCAUCUGGCAGUUUCACC
mdm-miR7123b	AAGAGCGGGAUGUGUAAAAGG
mdm-miR159c	GAAUUCCUUCUCCUCUCCUUU
mes-miR535b	UGACAACGAGAGAGAGCACGG
mes-miR477i	ACUCUCCCUCAAGGGCUUCCG
mes-miR159d	AUUGGAGUGAAGGGAGCUCUG
mes-miR477h	ACUCUCCCUCAAGGGCUUCAG
mes-miR477f	AUCUCCCUCAAAGGCUUCCA
mes-miR477a	CUCUCCCUCAAGGGCUUCUG
mes-miR535a	UGACAACGAGAGAGAGCACGU
mes-miR477d	CUCUCCCUCAAGGGCUUCUC
mes-miR1446	UUCUGAACUCUCUCCCUCAU
mes-miR172c	UGAAUCUUGAUGAUGCUACGC
mes-miR2275	UUUGGUUUCCUCCAAUAUCUUA
mes-miR164d	UGGAGAAGCAGGGCACAUGCU
mes-miR397	UUUGAGUGCAGCGUUGAUGA
mes-miR160f	UGCCUGGCUCCCUGAAUGCCAUC
mes-miR160g	UGCCUGGCUCCCUGUAUGCCAUC
mes-miR160h	UGCCUGGCUCCCUGUAUGCCAUU
mes-miR394c	UUGGCAUUCUGUCCACCUCCAU
mes-miR171d	AUGAGCCGUGCCAAUAUCACG
mes-miR319h	CUUGGACUGAAGGGAGCUCCU
mtr-miR2617a	UGUAGUGUAGCAUGCCCGUU
mtr-miR2652e	UAUGCAGGGUGCAUAAGGAUU
mtr-miR2643b-3p	UUUGGGAUCAGAAAUUAGAGA
mtr-miR5295b	UCGGCUCUGGGAAUGAAAAGAGGC
mtr-miR2592am	CAACAGGACUCAAGCAUUUCGC
mtr-miR2643b-5p	UCUAAUCUCUGUUCCCAAUUA
mtr-miR2680c	UCCUCGGUACCUAUGUUGAU
mtr-miR2595	UACAUUUUCUUCUUUAUGUCU
mtr-miR5562-5p	UGUGGAGUCUUUUGCAUGAAG
mtr-miR5563-3p	ACUGAGUUGCCUAAUGUCGUU
mtr-miR5213-5p	UACGUGUGUCUUCACCUCUGAA
mtr-miR5298c	UGAUGGAGAUGAUAUGAAGAUGAA
mtr-miR2653d	UCACGCUGCUGUGAACAUGAU
mtr-miR2111l	AUCCUUGGAAUGCAGAUUAUC
mtr-miR5562-3p	AUGUGGAGAAGGCUGCAAC
mtr-miR2592bf	AGGCUGGUUUAGAUGAAGGUA
mtr-miR5249	ACUUAGGGGGCAGUUUUGUAG
mtr-miR2676b	CAUUGUUUGGAUAAUAAUUUG
[truncated: 1,696 more rows]
