# Supplementary material for: Prediction of plant-derived xenomiRs from plant miRNA sequences using random forest and one-dimensional convolutional neural network models
Source: BMC Genomics. 2018 Nov 26;19:839. doi: 10.1186/s12864-018-5227-3 (PMC6258294; doi:10.1186/s12864-018-5227-3)
Supplement: Supplementary file 8 — Figure S1. Venn diagram showed the 241 potential xenomiRs predicted by both RF and 1D-CNN models. (XLSX 43 kb) [file 12864_2018_5227_MOESM8_ESM.xlsx]

## Sheet: S8 Table
No.	Entrez ID
1	94
2	183
3	411
4	540
5	686
6	695
7	1277
8	1356
9	2010
10	2153
11	2176
12	2184
13	2642
14	2696
15	2697
16	2705
17	6469
18	3651
19	3784
20	4023
21	4548
22	4771
23	4948
24	4952
25	5076
26	5080
27	5261
28	5313
29	5317
30	6247
31	6310
32	6331
33	6521
34	6523
35	6770
36	7078
37	7253
38	7389
39	7421
40	224
41	1727
42	1959
43	2820
44	4143
45	5048
46	6473
47	203
48	359
49	410
50	2006
51	3767
52	4359
53	6891
54	1406
55	3568
56	3570
57	3557
58	1234
59	730
60	3488
61	5054
62	6387
63	960
64	3481
65	4684
66	4842
67	624
68	18
69	146
70	147
71	151
72	153
73	219
74	774
75	777
76	782
77	784
78	1132
79	1137
80	1139
81	1144
82	1384
83	1435
84	1440
85	1548
86	1549
87	1553
88	1572
89	1813
90	2677
91	2893
92	2899
93	2914
94	3269
95	3351
96	3352
97	3362
98	3480
99	3554
100	3560
101	3759
102	4306
103	5021
104	5143
105	5153
106	5331
107	5534
108	5724
109	5739
110	5914
111	5916
112	6158
113	490
114	4090
115	339665
116	6097
117	392255
118	401535
119	414301
120	414332
121	414236
122	415116
123	861
124	286223
125	150368
126	9659
127	80223
128	126208
129	147040
130	8911
131	3983
132	375057
133	753
134	11343
135	23299
136	388951
137	11217
138	283337
139	440695
140	219527
141	1107
142	6720
143	57348
144	440051
145	253738
146	9254
147	1896
148	2707
149	9807
150	26262
151	79109
152	57489
153	84456
154	387914
155	10814
156	51114
157	147339
158	11169
159	55740
160	6542
161	10868
162	128822
163	22859
164	81614
165	8576
166	54470
167	128710
168	728130
169	205717
170	1774
171	23648
172	79027
173	130074
174	414157
175	149603
176	222584
177	340485
178	388662
179	394263
180	221061
181	4103
182	56998
183	4192
184	4978
185	116113
186	11338
187	503542
188	81618
189	1487
190	9235
191	128853
192	503582
193	401612
194	401546
195	401548
196	6203
197	4059
198	8087
199	391123
200	401720
201	401944
202	440503
203	8379
204	23265
205	54475
206	93611
207	84295
208	152404
209	10147
210	23023
211	550631
212	92270
213	200312
214	4515
215	27122
216	79664
217	81889
218	5420
219	91663
220	390980
221	388228
222	154872
223	30011
224	554251
225	80381
226	605
227	6710
228	56853
229	7106
230	10658
231	283219
232	85449
233	343637
234	80772
235	57623
236	163
237	467
238	6693
239	90639
240	441273
241	606495
242	864
243	9715
244	23543
245	57222
246	129303
247	5271
248	440574
249	255743
250	4610
251	140733
252	9901
253	619279
254	7311
255	10961
256	64093
257	30818
258	399665
259	6391
260	64855
261	116987
262	56894
263	1745
264	654429
265	79183
266	219293
267	9844
268	2011
269	3300
270	3749
271	9463
272	388135
273	728957
274	114609
275	90522
276	54921
277	643853
278	414149
279	644809
280	9498
281	84867
282	84329
283	116985
284	55800
285	55793
286	92949
287	219743
288	63977
289	23162
290	51665
291	222962
292	653319
293	1540
294	5900
295	283871
296	9989
297	7468
298	282966
299	23589
300	122786
301	22839
302	7355
303	399473
304	4150
305	64772
306	64784
307	51754
308	79007
309	473
310	91748
311	7170
312	6531
313	6751
314	6753
315	6869
316	4337
317	79089
318	7343
319	50940
320	79065
321	56928
322	7456
323	80742
324	5655
325	155382
326	80194
327	780776
328	10606
329	9001
330	645369
331	283571
332	150726
333	440193
334	23361
335	23025
336	80852
337	92235
338	57210
339	126374
340	25992
341	23403
342	90874
343	55714
344	64283
345	441631
346	154790
347	1370
348	644943
349	84747
350	219854
351	1608
352	4641
353	728269
354	90416
355	144404
356	5829
357	10482
358	146713
359	8654
360	9923
361	84435
362	54838
363	79098
364	400793
365	768239
366	1500
367	114803
368	440567
369	29
370	32
371	92312
372	348262
373	41
374	3090
375	4248
376	3157
377	51564
378	23373
379	10521
380	5592
381	116535
382	221395
383	10411
384	8078
385	5094
386	124925
387	23625
388	23176
389	6345
390	26011
391	56970
392	643641
393	114781
394	9796
395	284656
396	55313
397	79917
398	143244
399	147660
400	122706
401	54620
402	7517
403	54861
404	11014
405	91768
406	90809
407	23241
408	390594
409	51306
410	51317
411	80020
412	85397
413	55228
414	7090
415	9070
416	23603
417	57526
418	282973
419	494551
420	729830
421	222183
422	25963
423	728661
424	89797
425	54
426	23096
427	115557
428	5141
429	79039
430	104
431	283638
432	23263
433	100101467
434	57533
435	8861
436	339263
437	154796
438	8874
439	53405
440	25791
441	2002
442	2039
443	2354
444	1186
445	50943
446	4240
447	117
448	5255
449	6452
450	55733
451	135112
452	4137
453	5537
454	149461
455	29127
456	734
457	7157
458	7161
459	57863
460	10951
461	54998
462	56262
463	84439
464	79901
465	1408
466	84627
467	51147
468	7037
469	9686
470	10020
471	286262
472	255027
473	392617
474	23413
475	2615
476	285613
477	6464
478	8831
479	10087
480	57611
481	84318
482	6601
483	10846
484	91050
485	8522
486	124411
487	26012
488	27102
489	4134
490	9209
491	9779
492	9922
493	284613
494	27433
495	23576
496	222865
497	5073
498	115362
499	80059
500	10139
501	6932
502	170954
503	176
504	25822
505	8328
506	122953
507	131578
508	3267
509	5081
510	11094
511	23670
512	112885
513	81605
514	83549
515	27
516	57553
517	2217
518	4776
519	4810
520	10533
521	79885
522	55593
523	30000
524	552889
525	126567
526	126917
527	79647
528	84886
529	284106
530	127833
531	441151
532	100128927
533	64098
534	342371
535	6907
536	7158
537	9727
538	23295
539	23111
540	8878
541	2774
542	1240
543	6330
544	9811
545	23439
546	1489
547	7798
548	55765
549	3705
550	57513
551	54492
552	9743
553	6535
554	117283
555	29125
556	79640
557	1984
558	23399
559	53373
560	54477
561	1241
562	51557
563	55754
564	91851
565	114971
566	267
567	10458
568	54549
569	57495
570	4088
571	84929
572	100132994
573	100130361
574	729956
575	729993
576	219855
577	220074
578	5346
579	9719
580	79177
581	7008
582	744
583	4047
584	5209
585	23384
586	100130311
587	83464
588	5923
589	5909
590	2624
591	2734
592	387694
593	728116
594	9454
595	2289
596	729991
597	925
598	9787
599	8482
600	2932
601	729597
602	80148
603	5462
604	9127
605	2273
606	196463
607	115704
608	3084
609	23221
610	1316
611	56666
612	2840
613	10466
614	23034
615	9181
616	23066
617	387521
618	9674
619	27439
620	2969
621	124997
622	9991
623	92340
624	647024
625	730094
626	389434
627	11228
628	221687
629	2675
630	6804
631	1605
632	10948
633	83394
634	84667
635	150696
636	2035
637	23022
638	1482
639	60495
640	1741
641	56963
642	100310812
643	116519
644	4299
645	11021
646	150946
647	1906
648	10867
649	55695
650	57452
651	22999
652	5128
653	64748
654	440073
655	84458
656	402778
657	4303
658	3547
659	55285
660	80700
661	131408
662	1524
663	1821
664	90411
665	9839
666	51161
667	5467
668	133688
669	131870
670	80199
671	79863
672	133383
673	221416
674	81532
675	3769
676	643836
677	7084
678	11189
679	55762
680	57799
681	60680
682	60677
683	26051
684	169026
685	388336
686	23229
687	5460
688	8202
689	84548
690	4010
691	398
692	8462
693	9370
694	29098
695	6734
696	91683
697	144717
698	23743
699	6809
700	338809
701	192683
702	537
703	89801
704	63035
705	56288
706	84961
707	203259
708	29763
709	65125
710	51
711	5010
712	396
713	83543
714	11009
715	257144
716	9501
717	10391
718	100462983
719	100131244
720	100463482
721	79969
722	5000
723	23534
724	79751
725	23408
726	55654
727	9641
728	126328
729	132014
730	81602
731	22809
732	10076
733	80301
734	25829
735	647310
736	100130705
737	100289678
738	79650
739	100507290
740	127281
741	126432
742	2729
743	4660
744	146227
745	9275
746	1796
747	116835
748	4001
749	11037
750	165904
751	862
752	219902
753	5936
754	100526737
755	100526740
756	65220
757	649
758	57465
759	83607
760	3038
761	153830
762	57636
763	7187
764	57461
765	25777
766	29993
767	56919
768	402
769	79172
770	599
771	57154
772	8514
773	57787
774	8703
775	5164
776	5238
777	6455
778	10163
779	23500
780	80224
781	1515
782	7327
783	7328
784	4084
785	1523
786	57715
787	3782
788	100533181
789	100533183
790	5631
791	9628
792	3984
793	100533496
794	160851
795	22920
796	55129
797	8840
798	339122
799	100534599
800	5087
801	6573
802	140730
803	687
804	57506
805	843
806	832
807	51100
808	84133
809	5452
810	197407
811	816
812	840
813	113235
814	57491
815	91833
816	114907
817	5295
818	114876
819	9448
820	54210
821	54438
822	201181
823	135932
824	729220
825	54849
826	81847
827	55250
828	1644
829	208
830	1871
831	940
832	2305
833	5553
834	25988
835	1182
836	27077
837	283710
838	79947
839	78996
840	3069
841	6689
842	547
843	196500
844	474344
845	55258
846	677
847	51380
848	219699
849	9806
850	4782
851	50807
852	9066
853	23046
854	25804
855	10769
856	84952
857	51043
858	56967
859	56896
860	55311
861	79924
862	923
863	4628
864	5291
865	219833
866	201292
867	54499
868	29934
869	51012
870	163259
871	22992
872	22931
873	126526
874	112476
875	7625
876	90120
877	80128
878	9024
879	9399
880	51555
881	494470
882	140688
883	6016
884	100862671
885	8945
886	1185
887	84987
888	9883
889	1656
890	26249
891	2819
892	409
893	4000
894	165530
895	25987
896	80320
897	9537
898	23526
899	2036
900	3004
901	58513
902	5170
903	8943
904	7593
905	23428
906	3720
907	23432
908	729440
909	55626
910	5788
911	374875
912	5754
913	6257
914	3773
915	5528
916	7263
917	11214
918	10299
919	51363
920	64769
921	27095
922	8609
923	4784
924	84450
925	3778
926	51400
927	9125
928	51308
929	125058
930	79719
931	80314
932	5891
933	85450
934	9684
935	51246
936	79957
937	23038
938	90527
939	90673
940	116085
941	9470
942	8639
943	56603
944	2911
945	23193
946	55222
947	10474
948	48
949	4355
950	10859
951	126549
952	11262
953	55701
954	2649
955	100131017
956	136227
957	5905
958	84271
959	4772
960	9900
961	2957
962	6838
963	57109
964	5079
965	6836
966	10558
967	51006
968	5245
969	9415
970	64793
971	53349
972	64840
973	51028
974	5529
975	64919
976	81794
977	348110
978	51440
979	10123
980	10938
981	57002
982	2900
983	100533178
984	124590
985	51305
986	83931
987	54587
988	9563
989	79791
990	79048
991	169611
992	23762
993	10152
994	1174
995	23308
996	26037
997	11011
998	155185
999	145748
1000	25924
1001	23042
1002	51504
1003	9474
1004	60492
1005	64897
1006	10426
1007	55243
1008	388021
1009	25862
1010	57476
1011	9764
1012	84083
1013	221477
1014	54662
1015	84253
1016	246175
1017	26147
1018	30815
1019	152007
1020	56904
1021	23288
1022	1759
1023	199704
1024	57217
1025	164656
1026	23035
1027	221458
1028	54872
1029	54899
1030	7287
1031	5045
1032	3418
1033	2064
1034	389610
1035	23338
1036	27443
1037	9538
1038	57343
1039	1879
1040	100132074
1041	581
1042	1087
1043	261734
1044	9402
1045	2590
1046	6256
1047	203062
1048	6722
1049	57563
1050	9267
1051	55296
1052	4613
1053	26579
1054	1296
1055	100506013
1056	5609
1057	7292
1058	7388
1059	8682
1060	8764
1061	147657
1062	51279
1063	11004
1064	23248
1065	79639
1066	55716
1067	79829
1068	83786
1069	11176
1070	85360
1071	54815
1072	83752
1073	23380
1074	83637
1075	23097
1076	79140
1077	2077
1078	3340
1079	9444
1080	84623
1081	5435
1082	23339
1083	222256
1084	90525
1085	100505573
1086	57146
1087	26039
1088	64900
1089	64145
1090	146723
1091	54955
1092	79034
1093	79786
1094	8427
1095	284274
1096	23466
1097	51195
1098	84440
1099	9761
1100	143458
1101	79637
1102	8497
1103	56893
1104	5566
1105	150468
1106	344658
1107	221188
1108	6376
1109	101928841
1110	6489
1111	8646
1112	55246
1113	54471
1114	51177
1115	9748
1116	79879
1117	64428
1118	57102
1119	79962
1120	147011
1121	9528
1122	26151
1123	7884
1124	84656
1125	55632
1126	57697
1127	57496
1128	22990
1129	155051
1130	339768
1131	10201
1132	57105
1133	2048
1134	7070
1135	2954
1136	2159
1137	51761
1138	57645
1139	5881
1140	284001
1141	5791
1142	11092
1143	54102
1144	147841
1145	26523
1146	999
1147	80709
1148	54826
1149	92714
1150	51341
1151	887
1152	53947
1153	84445
1154	364
1155	143187
1156	9751
1157	23475
1158	150372
1159	23063
1160	55691
1161	1852
1162	83723
1163	54472
1164	51693
1165	89849
1166	55362
1167	266743
1168	347862
1169	84662
1170	144809
1171	4185
1172	1455
1173	84839
1174	5008
1175	85302
1176	140461
1177	8738
1178	79012
1179	160335
1180	54020
1181	1901
1182	10066
1183	94103
1184	9926
1185	10946
1186	51548
1187	2145
1188	342945
1189	9772
1190	7392
1191	29959
1192	10208
1193	284439
1194	10499
1195	5890
1196	767
1197	23639
1198	348327
1199	55668
1200	81
1201	10204
1202	55066
1203	124540
1204	23132
1205	254042
1206	252884
1207	149111
1208	83850
1209	57185
1210	29940
1211	6792
1212	899
1213	84871
1214	6553
1215	161835
1216	5792
1217	266747
1218	84284
1219	53944
1220	148753
1221	201562
1222	65263
1223	358
1224	808
1225	84895
1226	5305
1227	6844
1228	55188
1229	84289
1230	36
1231	162494
1232	4779
1233	9219
1234	1855
1235	970
1236	5763
1237	124857
1238	4361
1239	29914
1240	23476
1241	84196
1242	58525
1243	94097
1244	79187
1245	4215
1246	388611
1247	124402
1248	79369
1249	283383
1250	56052
1251	5833
1252	27327
1253	25974
1254	79977
1255	5468
1256	50626
1257	1522
1258	60558
1259	54876
1260	55295
1261	6900
1262	90324
1263	389084
1264	283578
1265	1735
1266	1777
1267	1846
1268	1943
1269	1951
1270	1953
1271	1995
1272	2013
1273	2034
1274	2069
1275	2137
1276	2294
1277	2664
1278	2683
1279	3491
1280	3587
1281	3597
1282	142
1283	363
1284	377
1285	382
1286	414
1287	421
1288	486
1289	633
1290	993
1291	1114
1292	1743
1293	2249
1294	2254
1295	2288
1296	2495
1297	2570
1298	2767
1299	2769
1300	2885
1301	2901
1302	2979
1303	3101
1304	3111
1305	3215
1306	3371
1307	3549
1308	3596
1309	3625
1310	3673
1311	3699
1312	3714
1313	3728
1314	3756
1315	3780
1316	3797
1317	3915
1318	3936
1319	4038
1320	4043
1321	4097
1322	7975
1323	4124
1324	4130
1325	4146
1326	4249
1327	4296
1328	4627
1329	4800
1330	4804
1331	4821
1332	4862
1333	4884
1334	4923
1335	5007
1336	5029
1337	5089
1338	5155
1339	5159
1340	5201
1341	5287
1342	5326
1343	5350
1344	23649
1345	5501
1346	5549
1347	5578
1348	5594
1349	5600
1350	5601
1351	5603
1352	5652
1353	5725
1354	5780
1355	5818
1356	5834
1357	5939
1358	5989
1359	6002
1360	6305
1361	6385
1362	6422
1363	6461
1364	6541
1365	6585
1366	6687
1367	6711
1368	6781
1369	6801
1370	6854
1371	6874
1372	7005
1373	7021
1374	7083
1375	7109
1376	7135
1377	7177
1378	7329
1379	7414
1380	7483
1381	7528
1382	7545
1383	7855
1384	8085
1385	8140
1386	8303
1387	8349
1388	8396
1389	8447
1390	8500
1391	8527
1392	8534
1393	8538
1394	8541
1395	8614
1396	8621
1397	8629
1398	8660
1399	8742
1400	8760
1401	8772
1402	8785
1403	8794
1404	8807
1405	8941
1406	9002
1407	9020
1408	9021
1409	388
1410	408
1411	622
1412	726
1413	1979
1414	9143
1415	9258
1416	9265
1417	9266
1418	9294
1419	9340
1420	9368
1421	9469
1422	9545
1423	52
1424	91
1425	613
1426	901
1427	1746
1428	1857
1429	1947
1430	2306
1431	2909
1432	6327
1433	6626
1434	6695
1435	8314
1436	9132
1437	9145
1438	9183
1439	9261
1440	9283
1441	5469
1442	9334
1443	11251
1444	9371
1445	9394
1446	9423
1447	9441
1448	9513
1449	9517
1450	9592
1451	9623
1452	740
1453	1944
1454	3746
1455	4323
1456	4363
1457	6493
1458	7706
1459	187
1460	489
1461	810
1462	1399
1463	1630
1464	1747
1465	1820
1466	2017
1467	2063
1468	2353
1469	2644
1470	2671
1471	2736
1472	2867
1473	4108
1474	5253
1475	6714
1476	6773
1477	8153
1478	9568
1479	10021
1480	3667
1481	3916
1482	3975
1483	5454
1484	6009
1485	6578
1486	6650
1487	7903
1488	8292
1489	9290
1490	10755
1491	10106
1492	10111
1493	10121
1494	25820
1495	10220
1496	10223
1497	10238
1498	10268
1499	10272
1500	10284
1501	10297
1502	922
1503	4076
1504	4175
1505	4241
1506	4520
1507	9902
1508	10333
1509	3268
1510	10369
1511	10454
1512	747
1513	4761
1514	4901
1515	4929
1516	4940
1517	5036
1518	5290
1519	5450
1520	5457
1521	5509
1522	5564
1523	6271
1524	7127
1525	10446
1526	10481
1527	10490
1528	10527
1529	10608
1530	10636
1531	3964
1532	6513
1533	6567
1534	8178
1535	10652
1536	10686
1537	10749
1538	10763
1539	10773
1540	10875
1541	7805
1542	7994
1543	8216
1544	8543
1545	10435
1546	10945
1547	10955
1548	10972
1549	10985
1550	678
1551	801
1552	11057
1553	11074
1554	11076
1555	11128
1556	10762
1557	445815
1558	11231
1559	11247
1560	11248
1561	11264
1562	11273
1563	11313
1564	11346
1565	8694
1566	29851
1567	23566
1568	26267
1569	26260
1570	26259
1571	23637
1572	23430
1573	284119
1574	23429
1575	26525
1576	23017
1577	22944
1578	23633
1579	3954
1580	23659
1581	26205
1582	6018
1583	25759
1584	7371
1585	7532
1586	29903
1587	29799
1588	29886
1589	29801
1590	29777
1591	29954
1592	30062
1593	29979
1594	23608
1595	3920
1596	22884
1597	28960
1598	28999
1599	29068
1600	3802
1601	3803
1602	6843
1603	8844
1604	10331
1605	10536
1606	27125
1607	27129
1608	27254
1609	27287
1610	27339
1611	27349
1612	23677
1613	8022
1614	26508
1615	27346
1616	30845
1617	30846
1618	23195
1619	3221
1620	9640
1621	9647
1622	9658
1623	9663
1624	9672
1625	9679
1626	9687
1627	9717
1628	9721
1629	9731
1630	9766
1631	9797
1632	1718
1633	9842
1634	9875
1635	9880
1636	9907
1637	9925
1638	11333
1639	22838
1640	22846
1641	22853
1642	22898
1643	22982
1644	22987
1645	23051
1646	23060
1647	23061
1648	23064
1649	83660
1650	23080
1651	23094
1652	23098
1653	23102
1654	9379
1655	23105
1656	23138
1657	23158
1658	23161
1659	23170
1660	114088
1661	23207
1662	23209
1663	23215
1664	23217
1665	23237
1666	4642
1667	23247
1668	23255
1669	23274
1670	23275
1671	23283
1672	23302
1673	23303
1674	112
1675	23326
1676	23328
1677	23334
1678	23359
1679	23367
1680	23383
1681	171023
1682	23395
1683	23503
1684	55187
1685	25851
1686	25876
1687	25921
1688	26056
1689	26024
1690	26038
1691	26049
1692	26153
1693	27112
1694	55841
1695	27154
1696	29998
1697	50717
1698	3804
1699	51588
1700	51673
1701	51617
1702	815
1703	51621
1704	51645
1705	50944
1706	51684
1707	51150
1708	51162
1709	51429
1710	51701
1711	51702
1712	10365
1713	10766
1714	51490
1715	51236
1716	51762
1717	51560
1718	51337
1719	50848
1720	3229
1721	8862
1722	53904
1723	2894
1724	54617
1725	11091
1726	23264
1727	4851
1728	54805
1729	54808
1730	55611
1731	54868
1732	54877
1733	54910
1734	55643
1735	54915
1736	54916
1737	54926
1738	55652
1739	55661
1740	55666
1741	55037
1742	55040
1743	55048
1744	55069
1745	55084
1746	55090
1747	55689
1748	55692
1749	55119
1750	55717
1751	55723
1752	55211
1753	55735
1754	55254
1755	55257
1756	55278
1757	55785
1758	55332
1759	55341
1760	55344
1761	55361
1762	55870
1763	27087
1764	55530
1765	3206
1766	23742
1767	26528
1768	54328
1769	54439
1770	54440
1771	54455
1772	54467
1773	54509
1774	55924
1775	55964
1776	56006
1777	284352
1778	56731
1779	56751
1780	56888
1781	56901
1782	56920
1783	26504
1784	57003
1785	56953
1786	56957
1787	56980
1788	56342
1789	56993
1790	4335
1791	57026
1792	57216
1793	57125
1794	57156
1795	57158
1796	57190
1797	57198
1798	2589
1799	8074
1800	56675
1801	57338
1802	26063
1803	57419
1804	57459
1805	57463
1806	57469
1807	222255
1808	57524
1809	57551
1810	57558
1811	57583
1812	57585
1813	57657
1814	91584
1815	57706
1816	57674
1817	57716
1818	2775
1819	3768
1820	11178
1821	57169
1822	50846
1823	420
1824	4836
1825	9076
1826	107
1827	58475
1828	58477
1829	58490
1830	58499
1831	56683
1832	58157
1833	58986
1834	59339
1835	64236
1836	26048
1837	60412
1838	60676
1839	60681
1840	60685
1841	7707
1842	64084
1843	64101
1844	64132
1845	10896
1846	64284
1847	64342
1848	64344
1849	64375
1850	64386
1851	64388
1852	57446
1853	64403
1854	64409
1855	64410
1856	64427
1857	64599
1858	8220
1859	64759
1860	64771
1861	7352
1862	64856
1863	93973
1864	6614
1865	65251
1866	65264
1867	3203
1868	3214
1869	3219
1870	79006
1871	79016
1872	79047
1873	79092
1874	64499
1875	79154
1876	79159
1877	79188
1878	79447
1879	79577
1880	79591
1881	79680
1882	79701
1883	582
1884	79720
1885	79727
1886	79750
1887	79754
1888	79758
1889	79762
1890	79798
1891	79812
1892	79825
1893	79845
1894	79856
1895	79871
1896	79944
1897	23225
1898	79991
1899	80014
1900	80018
1901	23276
1902	80162
1903	79364
1904	80207
1905	80233
1906	80306
1907	57731
1908	80326
1909	80331
1910	80335
1911	140685
1912	80339
1913	80725
1914	80760
1915	80777
1916	80781
1917	283987
1918	80816
1919	80824
1920	80854
1921	10743
1922	1992
1923	81566
1924	81579
1925	81543
1926	81890
1927	83442
1928	83482
1929	23710
1930	83552
1931	83642
1932	83694
1933	3743
1934	59283
1935	59284
1936	83855
1937	83999
1938	84034
1939	23598
1940	84174
1941	5361
1942	283234
1943	84937
1944	84247
1945	84249
1946	84296
1947	84301
1948	84337
1949	84443
1950	84447
1951	84501
1952	84444
1953	666
1954	84628
1955	153090
1956	84684
1957	57647
1958	84844
1959	84890
1960	84904
1961	84913
1962	84922
1963	84945
1964	84951
1965	85301
1966	51085
1967	3890
1968	85300
1969	92211
1970	92400
1971	85508
1972	8728
1973	91608
1974	859
1975	85377
1976	286336
1977	89853
1978	85358
1979	84033
1980	326625
1981	2788
1982	91869
1983	112939
1984	114823
1985	115019
1986	116449
1987	112398
1988	117145
1989	595
1990	117157
1991	90121
1992	10049
1993	399687
1994	206358
1995	10350
1996	113457
1997	140700
1998	140710
1999	90407
[truncated: 195 more rows]
