# Supplementary material for: Prediction of plant-derived xenomiRs from plant miRNA sequences using random forest and one-dimensional convolutional neural network models
Source: BMC Genomics. 2018 Nov 26;19:839. doi: 10.1186/s12864-018-5227-3 (PMC6258294; doi:10.1186/s12864-018-5227-3)
Supplement: Supplementary file 10 — Table S10. miRNA family table. (XLSX 18213 kb) [file 12864_2018_5227_MOESM10_ESM.xlsx]

## Sheet: Positive dataset
miRNA ID	miRNA family name
positive-1	mir162_1
positive-2	mir159
positive-3	mir396
positive-4	mir156
positive-5	mir156
positive-6	mir156
positive-7	mir159
positive-8	mir167_1
positive-9	mir394
positive-10	mir408
positive-11	mir156
positive-12	mir156
positive-13	mir156
positive-14	mir158
positive-15	mir158
positive-16	mir159
positive-17	mir159
positive-19	mir164
positive-20	mir164
positive-21	mir166
positive-22	mir166
positive-23	mir167_1
positive-24	mir167_1
positive-25	mir168
positive-26	mir168
positive-27	mir169_2
positive-28	mir169_2
positive-29	mir172
positive-30	mir172
positive-31	mir172
positive-32	mir173
positive-33	mir390
positive-34	mir395
positive-35	mir396
positive-36	mir396
positive-37	mir396
positive-38	mir397
positive-39	mir403
positive-40	mir408
positive-41	mir156
positive-42	mir166
positive-43	mir166
positive-44	mir171_1
positive-45	mir398
positive-46	mir482
positive-47	mir1432
positive-48	mir156
positive-49	mir164
positive-50	mir166
positive-51	mir166
positive-52	mir167_1
positive-53	mir167_1
positive-54	mir168
positive-55	mir168
positive-56	mir395
positive-57	mir396
positive-58	mir396
positive-59	mir528
positive-60	mir9863
positive-61	mir158
positive-62	mir166
positive-64	mir408
positive-66	mir827_3
positive-67	mir166
positive-68	mir167_1
positive-69	mir159
positive-70	mir535
positive-72	mir156
positive-73	mir159
positive-75	mir159
positive-76	mir408
positive-77	mir444
positive-78	mir444
positive-79	mir530
positive-80	mir827
positive-81	mir158
positive-82	mir168
positive-83	mir408
positive-84	mir156
positive-85	mir396
positive-86	mir166
positive-88	mir166
positive-89	mir827_2
positive-90	mir169_2
positive-91	mir1507
positive-92	mir1507
positive-93	mir1508
positive-94	mir1508
positive-95	mir1509
positive-96	mir1509
positive-97	mir1510
positive-98	mir156
positive-99	mir160
positive-100	mir166
positive-101	mir482
positive-104	mir167_1
positive-105	mir2118
positive-106	mir3522
positive-109	mir444
positive-110	mir408
positive-111	mir156
positive-112	mir397
positive-113	mir535
positive-114	mir166
positive-115	mir482
positive-116	mir166
positive-117	mir2118
positive-118	mir408
positive-119	mir156
positive-120	mir482
positive-121	mir6149
positive-123	mir156
positive-124	mir164
positive-125	mir166
positive-126	mir166
positive-127	mir167_1
positive-128	mir1861
positive-129	mir1861
positive-130	mir1862
positive-131	mir408
positive-134	mir444
positive-136	mir3701
positive-137	mir3704
positive-138	mir396
positive-139	mir482
positive-140	mir482
positive-141	mir482
positive-142	mir947
positive-143	mir950
positive-144	mir951
positive-145	mir1312
positive-146	mir1314
positive-148	mir414
positive-150	mir1314
positive-156	mir156
positive-157	mir168
positive-158	mir482
positive-160	mir9662
positive-161	mir9662
positive-163	mir156
positive-164	mir156
positive-165	mir168
positive-166	mir408

## Sheet: Negative dataset
miRNA ID	miRNA family name
negative-3	mir2121
negative-5	mir837
negative-10	mir437
negative-16	mir1319
negative-18	mir5645
negative-21	mir3932
negative-22	mir5157
negative-23	mir5539
negative-28	mir812
negative-29	mir812
negative-31	mir852
negative-33	mir169_2
negative-34	mir390
negative-36	mir398
negative-37	mir815
negative-40	mir821
negative-41	mir812
negative-42	mir2873
negative-44	mir818
negative-45	mir3980
negative-47	mir166
negative-54	mir1428
negative-59	mir4245
negative-62	mir840
negative-63	mir840
negative-64	mir5014
negative-65	mir156
negative-67	mir5638
negative-68	mir5998
negative-69	mir5595
negative-71	mir862
negative-73	mir818
negative-79	mir1883
negative-82	mir812
negative-83	mir1862
negative-85	mir812
negative-87	mir812
negative-90	mir391
negative-92	mir812
negative-93	mir812
negative-95	mir1862
negative-100	mir1878
negative-101	mir3434
negative-103	mir829
negative-105	mir529
negative-107	mir831
negative-109	mir844
negative-111	mir5157
negative-113	mir172
negative-114	mir2275
negative-122	mir2275
negative-123	mir2275
negative-124	mir171_1
negative-125	mir171_1
negative-126	mir171_1
negative-128	mir8167
negative-129	mir1882
negative-135	mir169_6
negative-140	mir390
negative-141	mir1863
negative-143	mir4414
negative-144	mir159
negative-148	mir2275
negative-150	mir399
negative-153	mir5643
negative-156	mir398
negative-157	mir171_1
negative-158	mir167_2
negative-159	mir530
negative-161	mir394
negative-162	mir394
negative-163	mir394
negative-164	mir394
negative-168	mir806
negative-170	mir1846
negative-178	mir5638
negative-182	mir4228
negative-184	mir396
negative-185	mir862
negative-190	mir393
negative-191	mir837
negative-192	mir167_1
negative-193	mir2111
negative-197	mir395
negative-201	mir405
negative-206	mir5020
negative-208	mir812
negative-209	mir396
negative-213	mir164
negative-217	mir396
negative-218	mir818
negative-220	mir397
negative-221	mir159
negative-222	mir159
negative-228	mir841
negative-229	mir5645
negative-230	mir5014
negative-232	mir2873
negative-233	mir1846
negative-237	mir841
negative-238	mir164
negative-239	mir164
negative-240	mir164
negative-241	mir164
negative-242	mir164
negative-243	mir814
negative-247	mir172
negative-248	mir172
negative-249	mir169_2
negative-250	mir169_2
negative-251	mir169_2
negative-256	mir1861
negative-258	mir2934
negative-259	mir5671
negative-261	mir164
negative-262	mir846
negative-264	mir397
negative-267	mir844
negative-268	mir447
negative-278	mir824
negative-279	mir861
negative-280	mir1319
negative-282	mir156
negative-283	mir5160
negative-285	mir1861
negative-286	mir1861
negative-288	mir5534
negative-289	mir171_1
negative-291	mir2112
negative-292	mir390
negative-293	mir390
negative-294	mir390
negative-295	mir390
negative-296	mir166
negative-297	mir845_1
negative-298	mir1861
negative-301	mir160
negative-305	mir812
negative-306	mir1428
negative-308	mir396
negative-311	mir1432
negative-312	mir5516
negative-313	mir2118
negative-314	mir531
negative-315	mir531
negative-317	mir166
negative-321	mir3980
negative-322	mir408
negative-323	mir4416
negative-324	mir529
negative-328	mir868
negative-329	mir159
negative-330	mir159
negative-331	mir159
negative-333	mir2275
negative-334	mir2112
negative-339	mir2933
negative-340	mir1882
negative-342	mir812
negative-346	mir166
negative-347	mir166
negative-349	mir166
negative-350	mir166
negative-351	mir2871
negative-352	mir812
negative-353	mir812
negative-355	mir1858
negative-356	mir169_2
negative-357	mir159
negative-358	mir159
negative-359	mir159
negative-360	mir159
negative-361	mir159
negative-366	mir171_2
negative-368	mir171_1
negative-369	mir167_1
negative-370	mir167_1
negative-371	mir167_1
negative-372	mir167_1
negative-373	mir167_1
negative-375	mir167_1
negative-377	mir854
negative-378	mir861
negative-379	mir173
negative-380	mir172
negative-381	mir169_2
negative-382	mir169_2
negative-383	mir172
negative-384	mir172
negative-385	mir160
negative-389	mir160
negative-390	mir160
negative-391	mir160
negative-392	mir160
negative-393	mir160
negative-394	mir160
negative-395	mir160
negative-396	mir160
negative-397	mir160
negative-398	mir160
negative-399	mir444
negative-400	mir396
negative-401	mir156
negative-402	mir156
negative-403	mir156
negative-404	mir156
negative-405	mir156
negative-406	mir156
negative-407	mir156
negative-408	mir156
negative-409	mir3434
negative-410	mir156
negative-411	mir172
negative-412	mir166
negative-413	mir482
negative-414	mir166
negative-415	mir166
negative-416	mir166
negative-417	mir166
negative-418	mir166
negative-419	mir166
negative-420	mir166
negative-421	mir166
negative-422	mir2118
negative-423	mir159
negative-424	mir172
negative-425	mir162_1
negative-426	mir2109
negative-427	mir171_1
negative-428	mir171_1
negative-429	mir169_1
negative-430	mir169_2
negative-431	mir169_2
negative-432	mir169_2
negative-433	mir169_2
negative-434	mir773
negative-435	mir2907
negative-436	mir169_5
negative-437	mir169_1
negative-438	mir169_1
negative-439	mir169_1
negative-440	mir169_1
negative-441	mir169_1
negative-442	mir169_1
negative-443	mir169_5
negative-444	mir169_1
negative-447	mir806
negative-448	mir1437
negative-449	mir399
negative-450	mir399
negative-452	mir399
negative-453	mir162_2
negative-454	mir399
negative-456	mir398_2
negative-457	mir398_2
negative-458	mir399
negative-459	mir399
negative-460	mir1432
negative-462	mir396
negative-463	mir396
negative-464	mir167_1
negative-465	mir167_1
negative-466	mir167_2
negative-469	mir172
negative-470	mir172
negative-473	mir393
negative-475	mir2111
negative-476	mir2111
negative-478	mir395
negative-479	mir395
negative-480	mir395
negative-481	mir395
negative-482	mir395
negative-483	mir395
negative-484	mir395
negative-485	mir395
negative-486	mir395
negative-487	mir395
negative-489	mir171_2
negative-490	mir399
negative-491	mir399
negative-493	mir399
negative-494	mir399
negative-495	mir159
negative-496	mir159
negative-497	mir1437
negative-500	mir399
negative-502	mir396
negative-504	mir395
negative-505	mir395
negative-510	mir395
negative-519	mir1428
negative-520	mir1428
negative-521	mir1428
negative-523	mir167_2
negative-524	mir1888
negative-526	mir856
negative-527	mir2111
negative-534	mir839
negative-535	mir5671
negative-536	mir841
negative-537	mir841
negative-541	mir1887
negative-542	mir1863
negative-544	mir824
negative-545	mir833
negative-547	mir169_1
negative-548	mir169_2
negative-549	mir169_1
negative-550	mir169_5
negative-552	mir169_4
negative-553	mir169_2
negative-554	mir169_2
negative-555	mir169_1
negative-556	mir169_1
negative-557	mir169_1
negative-561	mir5512
negative-568	mir1846
negative-574	mir482
negative-575	mir482
negative-577	mir171_1
negative-578	mir171_1
negative-579	mir171_1
negative-580	mir171_1
negative-581	mir171_1
negative-583	mir2871
negative-584	mir3434
negative-586	mir825
negative-591	mir860
negative-593	mir847
negative-594	mir3434
negative-596	mir393
negative-597	mir810
negative-598	mir414
negative-600	mir842
negative-601	mir868
negative-603	mir397
negative-604	mir1515
negative-605	mir393
negative-606	mir393
negative-608	mir862
negative-609	mir862
negative-611	mir396_2
negative-613	mir1846
negative-615	mir853
negative-618	mir169_2
negative-619	mir1437
negative-622	mir162_1
negative-623	mir162_2
negative-624	mir845_1
negative-625	mir168
negative-626	mir168
negative-627	mir168
negative-628	mir166
negative-629	mir166
negative-630	mir166
negative-631	mir166
negative-632	mir166
negative-633	mir166
negative-634	mir166
negative-635	mir166
negative-636	mir4228
negative-637	mir820
negative-644	mir396
negative-646	mir5642
negative-647	mir851
negative-649	mir859
negative-654	mir482
negative-655	mir482
negative-658	mir2934
negative-663	mir4998
negative-664	mir167_1
negative-665	mir167_1
negative-666	mir167_1
negative-669	mir172
negative-670	mir172
negative-672	mir156
negative-673	mir156
negative-675	mir156
negative-676	mir156
negative-677	mir156
negative-679	mir848
negative-680	mir1846
negative-681	mir1846
negative-682	mir5534
negative-683	mir4240
negative-684	mir171_1
negative-688	mir2118
negative-691	mir5038
negative-692	mir1513
negative-694	mir169_2
negative-696	mir169_6
negative-697	mir169_6
negative-698	mir169_6
negative-699	mir771
negative-702	mir5148
negative-703	mir169_1
negative-705	mir831
negative-706	mir1861
negative-709	mir173
negative-710	mir171_1
negative-711	mir171_1
negative-712	mir408
negative-714	mir530
negative-715	mir399
negative-716	mir399
negative-717	mir399
negative-718	mir399
negative-719	mir399
negative-720	mir399
negative-721	mir399
negative-722	mir399
negative-723	mir399
negative-724	mir399
negative-725	mir399
negative-726	mir399
negative-730	mir160
negative-731	mir160
negative-732	mir160
negative-733	mir160
negative-735	mir2109
negative-740	mir1440
negative-741	mir156
negative-743	mir156
negative-747	mir5020
negative-751	mir159
negative-752	mir159
negative-753	mir835
negative-754	mir164
negative-755	mir164
negative-757	mir162_1
negative-761	mir3440
negative-762	mir169_1
negative-773	mir4416
negative-774	mir851
negative-775	mir823
negative-777	mir844
negative-778	mir834
negative-779	mir171_2
negative-780	mir1861
negative-782	mir169_5
negative-787	mir439
negative-791	mir5143
negative-793	mir398
negative-794	mir398
negative-795	mir398
negative-796	mir5635
negative-799	mir171_1
negative-800	mir171_1
negative-801	mir171_1
negative-802	mir171_1
negative-804	mir1510
negative-805	mir833
negative-806	mir403
negative-807	mir403
negative-810	mir781
negative-811	mir827_3
negative-812	mir403
negative-814	mir5770
negative-815	mir1888
negative-817	mir2863
negative-818	mir844
negative-824	mir397
negative-826	mir396
negative-827	mir846
negative-828	mir2275
negative-829	mir393
negative-830	mir393
negative-832	mir396
negative-833	mir396
negative-834	mir2118
negative-835	mir2118
negative-836	mir2118
negative-837	mir2118
negative-838	mir2118
negative-839	mir2118
negative-840	mir2118
negative-841	mir2118
negative-843	mir2118
negative-844	mir2118
negative-845	mir2118
negative-846	mir2118
negative-847	mir2118
negative-848	mir402
negative-849	mir391
negative-851	mir2863
negative-852	mir825
negative-854	mir825
negative-855	mir2118
negative-858	mir835
negative-862	mir163
negative-864	mir846
negative-865	mir156
negative-867	mir171_1
negative-868	mir171_1
negative-869	mir171_1
negative-870	mir171_1
negative-871	mir171_1
negative-872	mir171_1
negative-876	mir2118
negative-878	mir159
negative-879	mir319
negative-880	mir159
negative-881	mir159
negative-882	mir159
negative-883	mir159
negative-885	mir2873
negative-888	mir447
negative-889	mir447
negative-895	mir5014
negative-897	mir2863
negative-899	mir5160
negative-901	mir840
negative-902	mir840
negative-906	mir1440
negative-911	mir2118
negative-913	mir858
negative-914	mir1435
negative-915	mir3932
negative-918	mir773
negative-920	mir773
negative-922	mir319
negative-923	mir319
negative-924	mir159
negative-925	mir159
negative-926	mir5079
negative-927	mir159
negative-928	mir2275
negative-929	mir159
negative-930	mir4239
negative-931	mir827_3
negative-933	mir2275
negative-934	mir2275
negative-936	mir838
negative-937	mir3440
negative-938	mir818
negative-939	mir319
negative-940	mir857

## Sheet: Prediction set
Sequence	miRNA family name
AAGACUGGGAACAGGCAGAGCA	mir408
ACAACAGGACUCAAGCAUUUC	mir2592
ACAGAGUUCCGUAGACCACGG	mir402
ACAGGGAAGAGGUAGAGCAUG	mir408
ACAGGGACGAGGCAGCGCAUG	mir408
ACGGGGACGAGACAGAGCAUG	mir408
ACUGGGAACAGGCAGAGCAUGA	mir408
AGAAUCAUGAUGAUGCUGCAU	mir172
AGAAUCCUGAUGAUGCUGCAC	mir172
AGAAUCCUGAUGAUGCUGCAG	mir172
AGAAUCCUGAUGAUGCUGCAU	mir172
AGAAUCUUGAUGAUGCGGCAA	mir172
AGAAUCUUGAUGAUGCUGC	mir172
AGAAUCUUGAUGAUGCUGCGU	mir172
AGAGAAUUGGAGAGAGUGCAU	mir1023
AGCAGAAGCCAUCACUAGCGC	mir6439
AUCAGAACAUGACACGUGACAA	mir1520
AUCCAACGAAGCAGGAGCUGA	mir159
CAACCGGAAAGGGGAGCAGCA	mir853
CAGAUCAUGCUGCAGCUUCAU	mir167_1
CAGCCAAGAAUGAUUUGCCGG	mir169_2
CAGGGAUGGAGCAGAGCAAGG	mir408
CAGGGAUGGAGCAGAGCAUGG	mir408
CAGGGGAACAGGCAGAGCAUG	mir408
CAUCGGAAUCUGUUACUGUUUC	mir947
CCAUUGAGUGCAGCGUUGAUG	mir397
CCCGCCUUGUAUCAAGUGAAU	mir168
CCCGUCUUGUAUCAACUGAAU	mir168
CCGGACCAGGCUUCAUCCCAG	mir166
CCGUUGAGUGCAGCGUUGAUG	mir397
CCUUUCCAACGCCUCCCAUGCC	mir482
CGACACUUACUGUGGCUCGGA	mir5067
CGGGGAACAGGCAGAGCAUGG	mir408
CUAGAUUCACGCACAAGCUCG	mir403
CUCACAGUCUGCACAGCUCUC	mir533
CUCACAGUCUGCAUGGCUCUC	mir533
CUCAGGAAAGAUGACACCGAC	mir1432
CUCCACGGCUUUCUUGAACUU	mir396
CUGAAGUGUUUGGGGGAACUCC	mir395
CUGAAGUGUUUGGGGGGACCC	mir395
CUGAAGUGUUUGGGGGGACUC	mir395
CUGAAGUGUUUGGGGGGACUU	mir395
CUGACAGAAGAGAGUGAGCA	mir156
CUGCACUGACUCUUCCCUGGC	mir408
CUGGGAACAGGCAGAGCAUGA	mir408
CUUCCUGCCUCUCACUAGCUU	mir1219
GAAUUCCUUCUCCUCUCCUUU	mir159
GAUCAUGACUGACAGCCUCAUU	mir167_1
GCAAUUCGUCGAACAGCUUGA	mir5564
GCAUGAGGGGAGUCGAGCAGG	mir160
GCGUAUGAGGAGCCAUGCAUA	mir160
GCUCACUUCUCUCUCUGUCACC	mir156
GGAAUCUUGAUGAUGCUGCA	mir172
GGAAUCUUGAUGAUGCUGCAG	mir172
GGAAUCUUGAUGAUGCUGCAGCAG	mir172
GGAAUGUUGUCUGGAUCGAGG	mir166
GGAUUGUUGUCUGGCUCGGGG	mir166
GGAUUGUUGUCUGGCUCGGUG	mir166
GGGUUGUUGUCUGGUUCAAGG	mir166
GUUCAAGAAAGCUGUGGAAGA	mir396
GUUCAAGAAAGCUGUGGGAAA	mir396
UAAAGCUGCCAGCAUGAUCUGG	mir167_1
UCAAGCUGCCAGCAUGAUCUA	mir167_1
UCACGGACGGCGGCUCCAAGCA	mir6437
UCAGAUGAAGCUGCCAGCAUGA	mir167_1
UCAUUGAGUGCAGCGUUGACG	mir397
UCAUUGAGUGCAGCGUUGAUGU	mir397
UCAUUGAGUGCAGCGUUGGUG	mir397
UCAUUGAGUGCAUCGUUGAUG	mir397
UCCACAGGCUUUCUUGAACAU	mir396
UCCCACAGCUUUAUUGAACUG	mir396
UCCCACGGCUUUCUUGAACUU	mir396
UCCUCCCUACUCCUCCCAUU	mir482
UCCUCUUGGUGAUCGCCCUGC	mir7121
UCGAUAAACCUCUGCAUCCGG	mir162_2
UCGAUAAACCUGUGCAUCCAG	mir162_1
UCGCAGGAGAGAUGACACCUUC	mir5225
UCGCAGGAGAGAUGGCACUA	mir3627
UCGCAGGAGAGAUGGCACUGUC	mir3627
UCGGACCAGGCAUCAUUCCUU	mir166
UCGGACCAGGCUCCAUUCCUU	mir166
UCGGACCAGGCUUCAAUCCCU	mir166
UCGGACCAGGCUUCAUUCCUA	mir166
UCGGACCAGGCUUCAUUCUC	mir166
UCGGGCCAGGCUUCAUCCCCC	mir166
UCUGCAUUUGCACCUGCACCU	mir530
UCUUCCCUAUGCCUCCCAUUCC	mir482
UCUUCCCUAUUCCUCCCAUU	mir482
UCUUGCCCACCCCUCCCAUUCC	mir482
UCUUGCCUACUCCACCCAUGCC	mir482
UCUUUCCAAUUCCUCCCAUUCC	mir482
UCUUUCCGAGUCCUCCCAUACC	mir482
UCUUUCCUAACCCUCCCAUUCC	mir482
UCUUUCCUACUCCACCCAUUCC	mir482
UCUUUCCUACUCCUCCCAUACC	mir482
UCUUUCCUAUCCCUCCCAUUCC	mir482
UGAACAAUGCCCACCCUUCAUC	mir3701
UGAAGCUGACAGCAUGAUCUA	mir167_1
UGAAGCUGCCAACAUGAUCUG	mir167_1
UGAAGCUGCCAGCAUGAUCUAA	mir167_1
UGAAGCUGCCAGCAUGAUCUGC	mir167_1
UGAAGUGUUUGGAGGAACUC	mir395
UGAAGUGUUUGGGGGAACUUU	mir395
UGAAUCUUGAUGAUGCCGCAC	mir172
UGACAACGAGAGAGAGCACGCG	mir535
UGACAACGAGAGAGAGCACGG	mir535
UGACAACGAGAGAGAGCACGU	mir535
UGACAACGAUAGAGAGCACGC	mir535
UGACAAGGAGAGAGAGCACGC	mir535
UGACAAUGAGAGAGAGCACAC	mir535
UGACAGAAGAGAGUGAGCAUA	mir156
UGACAGAAGAGAGUGAGUAC	mir156
UGACAGAAGAGGGUGAGCAC	mir156
UGACGAGAUCACAUCGUUUGCACA	mir7725
UGAGACCAAAUGAGCAGCUGAC	mir3522
UGAUAGAAGAGAGUGAGCAC	mir156
UGCACAGCCUCUUCCCUGGUU	mir408
UGCACUGCCUCUUCCCUGCC	mir408
UGGAGAAGCAGGACACGUGAG	mir164
UGGAGAAGCAGGGCACAUGCC	mir164
UGGAGAAGCAGGGCACAUGCU	mir164
UGGAGAAGCAGGGCACGUGC	mir164
UGGAGAAGCAGGGCACGUGCAA	mir164
UGGAGAAGCAGGGCACUUGCU	mir164_2
UGGAGAGGCAGGGCACAUGCU	mir164
UGUCAGAAGAGAGUGAGCAC	mir156
UUAAUCUAGGAAAUUACACUCG	mir1509
UUACCAAUACCUCUCAUGCCAA	mir482
UUACCUAUUCCACCAAUUCCAU	mir1510
UUAGAUGACCAUCAACGAACA	mir827_4
UUAUACAGAGAAAUCACGGUCG	mir1509
UUCCACAGCUUUCUUGAACAG	mir396
UUCCACAGCUUUCUUGAACGU	mir396
UUCCACAGCUUUCUUGAACUA	mir396
UUCCACAGCUUUCUUGAACUGU	mir396
UUCCACGGCUUUCUUGAACC	mir396
UUCCAUCUCUUGCACACUGGA	mir2950
UUCCCAAGCCCGCCCAUUCCAA	mir482
UUCCCAAGCCCGCCCAUUCCUA	mir482
UUGAACGACCUCACCAUGUCG	mir5050
UUGAAGCGUUUGGGGGAACUC	mir395
UUGAAGUGUUUGGGGGAACUC	mir395
UUGAAGUGUUUGGGGGGACUC	mir395
UUGACAGAAGAAAGAGAGCAC	mir156
UUGACAGAAGACAGGGAGCAC	mir156
UUGACAGAAGAGAGAGAGCACA	mir156
UUGACAGAAGAUAGAGAGC	mir156
UUGACAGAAGAUGGAGAGCAC	mir156
UUGAUAAACCUCUGCAUCCAG	mir162_1
UUGCCGACCCCACCCAUGCCAA	mir482
UUGCUUGGUGCUGGUCGGGAA	mir168
UUGGACUGAAAGGAGCUCCU	mir159
UUGGACUGAAGGGUGCUCCC	mir159
UUGGACUGAAGGGUUCCCUUC	mir159
UUGGAUUGAAGAGAGCUCCC	mir159
UUGGAUUGAAGGGAGCUCCA	mir159
UUGGCAUUCUGUCCACCUCCAU	mir394
UUGGCUGAGUGAGCAUCACGG	mir9471
UUGGCUGAGUGAGCAUCACUG	mir9471
UUGGGCUGAAGGGAGCUCCC	mir319
UUGUCGCAGGAGAGACGGCACU	mir3627
UUGUCUUACCCAUUCCUCCCA	mir1510
UUUCCUAUUCCACCCAUCCCAU	mir482
UUUCCUAUUCCACCCAUGCCAA	mir482
UUUCCUGCCUCUCACUAGCUU	mir1219
UUUGAGUGCAGCGUUGAUGA	mir397
UUUGGAUUGAAAGGAGCUCUU	mir159
UUUUGCUCAAGACCGCGCAAC	mir5179
UUUUUCCUACUCCGCCCAUACC	mir482
